# Supplementary material for: Genetic and transcriptomic analysis of transcription factor genes in the model halophilic Archaeon: coordinate action of TbpD and TfbA
Source: BMC Genet. 2007 Sep 24;8:61. doi: 10.1186/1471-2156-8-61 (PMC2121645; doi:10.1186/1471-2156-8-61)
Supplement: Additional file 1 — Average values for all genes in the two ΔtbpD microarrays and two dye swapped ΔtbpD microarrays. Average values for log2(x), standard deviation of log2(x), fold changes, and p value for the two ΔtbpD and the two ΔtbpD dye swap arrays. [file 1471-2156-8-61-S1.xls]

## Sheet: Sheet1
Expression changes of the ΔtbpD strain ORFs
			tbpD array				tbpD dye swap array
Gene ID	Gene Name	Gene Category	Log2(x)	SD of Log	Fold Change	Pvalue	Log2(x)	SD of Log	Fold Change	Pvalue
1	vng1	unknown	-0.887	0.1785	-1.864	0.0005	0.167	0.098	1.1265	0.453
2	yvrO	transport	-0.8605	0.1095	-1.8225	0.0015	0.4105	0.6215	1.478	0.369
3	vng3	cellular process	-0.681	0.205	-1.6205	0.1575	0.561	0.3075	1.514	0.463
5	vng5	unknown	0.47	0.715	1.5495	0.4275	-0.3015	0.223	-1.2465	0.5615
6	glmS	amino acid metabolism	-0.242	0.282	-1.217	0.4955	-0.1285	0.2485	-1.1015	0.5145
8	graD5	nucleotide metabolism	-0.2885	0.122	-1.2265	0.209	0.102	0.1495	1.078	0.543
9	graD2	nucleotide metabolism	-0.2045	0.3855	-1.1905	0.3835	0.032	0.3485	0.02	0.4045
11	hsx	general function prediction only	-0.221	0.361	-1.203	0.5865	0.0475	0.265	0.037	0.64
13	vng13	DNA metabolism	-0.346	0.3075	-1.2955	0.0915	-0.2805	0.0945	-1.217	0.1525
14	vng14	amino acid metabolism	0.1945	0.641	0.324	0.6005	-0.525	0.2845	-1.486	0.67
15	vng15	unknown	-0.0245	0.271	-1.0195	0.7395	-0.0205	0.179	-0.02	0.8125
16	vng16	unknown	0.4715	0.147	1.3945	0.065	0.1605	0.0965	1.1205	0.4165
17	vng17	unknown	-0.123	0.1515	-0.109	0.7525	-0.1155	0.234	-1.09	0.6425
18	vng18	unknown	-0.1195	0.643	-0.0685	0.435	-0.034	0.358	-1.032	0.49
19	vng19	unknown	1.047	0.1155	2.073	0.001	-0.279	0.078	-1.2205	0.364
20	vng20	unknown	-0.499	0.4365	-1.5125	0.6665	0.157	0.4135	1.1485	0.685
21	vng21	DNA metabolism	0.0605	0.3015	1.05	0.608	-0.917	0.123	-1.9065	0.451
22	vng22	unknown	0.0955	0.299	1.0855	0.689	0.1755	0.2485	1.145	0.6715
23	vng23	unknown	-0.099	0.5335	-1.0945	0.823	-0.249	0.401	-1.2285	0.878
24	vng24	unknown	0.1185	0.4115	0.1065	0.5685	0.3405	0.595	1.3735	0.6245
25	vng25	unknown	-0.2295	0.1625	-1.1805	0.551	-0.189	0.1945	-1.144	0.609
26	vng26	DNA metabolism	-0.9705	0.061	-1.9625	0.01	-0.039	0.101	-0.032	0.6905
27	vng27	unknown	-0.0425	0.423	-0.041	0.5155	0.269	0.5965	1.314	0.4385
28	vng28	DNA metabolism	-0.0125	0.084	-0.0085	0.7125	0.069	0.15	1.051	0.4785
29	vng29	unknown	0.2765	0.7135	1.3215	0.525	0.161	0.398	1.1475	0.567
30	vng30	unknown	-0.5575	0.2675	-1.501	0.342	0.198	0.3345	1.1765	0.732
31	vng31	unknown	0.3775	0.2455	1.314	0.452	0.248	0.222	1.2015	0.6655
32	vng32	unknown	0.3515	0.457	1.3925	0.6645	-0.0235	0.2485	-0.0155	0.735
33	vng33	unknown	0.629	1.1395	2.176	0.6085	0.884	0.7805	2.131	0.542
34	vng34	unknown	0.9415	1.0385	2.4245	0.3815	-0.117	0.203	-1.094	0.868
35	vng35	DNA metabolism	-0.5545	0.409	-1.5015	0.41	-0.5015	0.2435	-1.445	0.5925
37	vng37	unknown	0.1205	0.03	1.0875	0.4815	0.1415	0.0335	1.104	0.447
38	vng38	unknown	0.0515	0.06	1.037	0.6225	0.136	0.0835	1.1015	0.35
39	arl1	transcription and regulation	-0.473	0.1465	-1.3955	0.093	0.133	0.077	1.099	0.6765
40	prtr1	transcription and regulation	-0.412	0.5975	-1.4945	0.3525	0.3555	1.0665	1.9155	0.4935
41	vng41	unknown	0.0575	0.05	1.0415	0.681	-0.1235	0.192	-1.092	0.2735
42	tnp	DNA metabolism	-0.1035	0.2375	-1.086	0.3	-0.102	0.1955	-0.085	0.457
43	vng43	DNA metabolism	-0.012	0.052	-1.009	0.7775	0.1795	0.0365	1.134	0.3435
44	vng44	DNA metabolism	-0.44	0.1145	-1.361	0.0735	-0.135	0.1595	-1.102	0.392
45	orc10	DNA metabolism	-0.3535	0.448	-1.321	0.662	-0.1705	0.283	-1.1415	0.7975
46	ugd	nucleotide metabolism	-0.2555	0.156	-1.202	0.4245	0.1515	0.201	1.117	0.6275
47	graD6	nucleotide metabolism	0.0445	0.1635	1.0345	0.4685	0.1715	0.444	1.165	0.2595
49	vng49	unknown	-0.2495	0.3625	-1.238	0.8495	-0.239	0.211	-1.1965	0.7725
50	vng50	unknown	-0.2605	0.6115	-1.2345	0.5465	-0.052	0.503	-0.001	0.7745
51	rfbU1	translation	-0.207	0.149	-1.1615	0.4875	-0.0285	0.2945	-0.03	0.564
52	vng52	unknown	0.854	0	1.808	0.0015	-0.379	0	-1.3005	0.2245
53	vng53	unknown	-0.163	0.098	-1.1225	0.5885	-0.0615	0.2195	-1.055	0.739
54	vng54	unknown	0.194	0.6685	1.171	0.7145	0.073	0.2085	1.058	0.9015
55	vng55	unknown	0.338	0.7075	1.406	0.7795	-0.103	0.4535	-1.116	0.9645
56	vng56	DNA metabolism	-0.2575	0.4735	-1.254	0.6345	-0.569	0.45	-1.5625	0.6005
57	vng57	unknown	0.126	0.4875	1.126	0.788	-0.3795	0.328	-1.34	0.831
58	vng58	unknown	-0.3645	0.24	-1.306	0.5785	0.173	0.242	1.1395	0.806
59	vng59	unknown	0.4995	0.0235	1.427	0.411	-0.142	0.048	-1.1045	0.8845
60	lpg	cellular process	-0.5765	0.15	-1.5005	0.468	0.001	0.226	-0.001	0.735
61	vng61	unknown	-0.3685	0.1215	-1.296	0.2925	0.1365	0.1655	1.1075	0.691
62	lpb	cellular process	0.2335	0.5975	1.3505	0.4105	-0.015	0.344	-0.017	0.4575
63	galE2	carbohydrate and lipid metabolism	0.0775	0.7395	0.2175	0.5895	0.0205	0.4175	1.0345	0.702
64	graD3	nucleotide metabolism	-0.3145	0.6235	-1.3255	0.478	0.18	0.2985	1.151	0.6525
65	gmd	carbohydrate and lipid metabolism	0.028	0.3935	0.0185	0.643	-0.051	0.201	-1.0375	0.8775
66	vng66	unknown	0.0865	0.12	1.0625	0.439	-0.1025	0.2615	-1.086	0.4815
67	vng67	unknown	-0.1165	0.2925	-1.106	0.5755	0.028	0.1705	1.024	0.722
68	vng68	unknown	0.1395	0.646	0.108	0.8755	-0.186	0.4	-0.227	0.9615
69	vng69	unknown	0.274	0.3835	1.232	0.0655	0.146	0.0965	1.1095	0.544
70	vng70	unknown	0.342	0.2495	1.279	0.049	0.0575	0.1935	1.0415	0.4215
72	nbp1	transcription and regulation	0.073	0.1515	0.0585	0.7655	-0.2295	0.14	-1.1785	0.6695
73	vng73	unknown	-0.028	0.067	-0.0195	0.889	-0.3785	0.0205	-1.305	0.6725
75	vng75	unknown	0.0805	0.487	0.0535	0.718	-0.4405	0.165	-1.366	0.746
76	vng76	unknown	-0.27	0.401	-1.2475	0.774	-0.1815	0.212	-1.1455	0.937
77	vng77	unknown	0.0745	0.1955	1.0615	0.7135	-0.1055	0.082	-1.078	0.7855
79	vng79	unknown	0.086	0	0.065	0.8235	-0.1415	0	-0.118	0.608
80	vng80	unknown	-0.492	1.6745	-2.418	0.233	1.031	1.7425	4.2905	0.4895
81	moaE	cofactor and secondary metabolites	-0.6695	0.5515	-1.6945	0.2195	0.625	0.768	1.7835	0.476
84	moeB	cofactor and secondary metabolites	-0.634	0.697	-1.712	0.3245	1.0555	1.225	2.9925	0.5255
85	moaA	cofactor and secondary metabolites	0.2865	0.2005	1.2295	0.258	-0.316	0.103	-1.2485	0.367
86	moeA2	cofactor and secondary metabolites	0.302	0.315	1.263	0.5415	0.1455	0.438	1.155	0.5895
89	pimT1	cofactor and secondary metabolites	-0.043	0.223	-1.0315	0.409	0.1805	0.6585	1.231	0.098
90	moeA1	cellular process	0.0375	0.4005	0.034	0.2575	-0.0335	0.4085	-0.046	0.116
91	vng91	unknown	-0.0165	0	-0.013	0.294	0.136	0	1.0995	0.483
94	vng94	unknown	-0.1665	0.178	-1.1315	0.636	-0.0805	0.198	-1.0635	0.748
95	gapB	carbohydrate and lipid metabolism	0.398	0.237	1.3425	0.3925	0.7385	0.489	1.769	0.3655
96	vng96	amino acid metabolism	-0.1885	0.053	-1.1405	0.3455	-0.193	0.0355	-1.144	0.3865
97	hsp2	cellular process	0.7895	0.0495	1.7295	0	0.241	0.173	1.1905	0.3475
98	rimK	translation	0.242	0.1995	1.194	0.389	0.236	0.3155	1.201	0.129
99	rpl10e	translation	0.3215	0.1025	1.2525	0.1265	-0.5595	0.09	-1.4775	0.081
101	cspD1	cellular process	-0.2015	0.1215	-1.154	0.327	-0.0645	0.065	-1.0475	0.7405
102	vng102	unknown	-0.7475	1.2775	-2.4405	0.2325	0.97	1.4445	3.1955	0.3425
104	serA3	amino acid metabolism	0.125	0.17	1.094	0.2275	-0.2785	0.094	-1.2165	0.204
105	vng105	unknown	-0.451	0.429	-1.4275	0.359	0.2335	0.347	1.2075	0.5395
106	rmeM	DNA metabolism	0.2925	0.1835	1.2345	0.499	-0.09	0.1625	-1.0695	0.704
107	rmeS	DNA metabolism	0.182	0.305	1.151	0.625	-0.0055	0.348	-0.0035	0.576
108	rmeR	DNA metabolism	0.0565	0.1505	1.0425	0.65	0.134	0.0705	1.0995	0.6505
110	vng110	unknown	0.456	1.253	1.7995	0.558	-0.123	0.4235	-1.13	0.916
112	vng112	unknown	1.1625	0	2.239	0.0015	-0.563	0	-1.4785	0.231
113	bolR1	transcription and regulation	0.232	0.581	1.254	0.422	-0.177	0.384	-1.1535	0.44
115	yusZ1	general function prediction only	0.224	0.1645	1.1755	0.3825	0.611	0.1285	1.5335	0.0375
116	vng116	unknown	0.2905	0.508	1.287	0.7355	0.072	0.1255	0.0555	0.8255
117	vng117	unknown	0.2045	0.235	1.161	0.356	0.3655	0.3735	1.3205	0.285
118	vng118	unknown	-0.1275	0.2885	-0.084	0.445	0.1985	0.1425	1.1545	0.6335
119	vng119	unknown	-0.008	0	-1.0055	0.9945	0.2885	0	1.2215	0.8045
120	vng120	unknown	-0.177	0.0355	-1.131	0.634	0.048	0.16	0.0355	0.6265
121	vng121	unknown	0.0035	0.532	0.0635	0.4895	-0.2085	0.266	-1.1735	0.722
123	trp1	transport	-0.323	0.1275	-1.2565	0.4145	0.606	0.2285	1.5415	0.369
124	amd	general function prediction only	-0.163	0.3	-1.137	0.5	-0.007	0.057	-0.006	0.9385
125	vng125	unknown	-0.024	0.205	-0.0215	0.577	-0.33	0.2355	-1.2745	0.376
127	vng127	unknown	0.3845	0	1.311	0.6765	-0.0375	0	-0.027	0.9725
128	rfr	general function prediction only	-0.703	1.1685	-4.323	0.424	0.0825	0.179	1.063	0.654
129	hsp3	cellular process	0.1405	0.065	1.104	0.4435	-0.3395	0.0275	-1.2655	0.0525
130	vng130	unknown	0.0755	0.2065	1.059	0.6175	-0.4065	0.0735	-1.328	0.4305
132	vng132	unknown	0.058	0	0.044	0.554	0.1535	0	1.113	0.5355
133	rfa1	DNA metabolism	-0.1	0.3005	-1.095	0.5645	0.001	0.5795	1.056	0.264
134	hpyA	DNA metabolism	-0.0675	0.3125	-0.0735	0.5235	-0.415	0.299	-1.3665	0.4535
136	hdf	cellular process	0.044	0.353	1.0395	0.4255	-0.538	0.192	-1.465	0.4475
137	cca	translation	-0.0735	0.2425	-0.049	0.486	-0.2145	0.2205	-1.1745	0.564
138	vng138	unknown	0.605	0.6975	1.501	0.449	-0.4575	0.219	-1.3925	0.6485
139	vng139	unknown	-0.2405	0.437	-1.2455	0.7605	-0.149	0.252	-1.116	0.719
140	vng140	unknown	0.257	0.185	1.2045	0.4715	0.24	0.2365	1.1965	0.4985
141	vng141	unknown	-0.141	0.41	-1.1265	0.622	-0.133	0.1535	-1.105	0.6915
142	arlR2	transcription and regulation	0.219	0.121	1.168	0.312	0.493	0.153	1.416	0.061
143	vng143	unknown	0.085	0.2965	1.0855	0.6075	0.086	0.4835	1.0885	0.392
144	vng144	unknown	-0.7765	0.13	-1.7225	0.0375	0.5195	0.166	1.444	0.482
146	vng146	unknown	-0.2805	0.0625	-1.216	0.4435	0.1725	0.0635	1.1285	0.7205
147	hmr	transcription and regulation	-0.0895	0.255	-1.0715	0.5095	0.1715	0.2255	1.1365	0.571
148	vng148	unknown	-0.666	0.3885	-1.7035	0.2735	0.0645	0.124	1.049	0.7685
149	zntA	transport	-0.18	0.095	-1.135	0.5415	-0.026	0.1335	-1.0175	0.6735
150	vng150	unknown	0.412	0.4275	1.3975	0.637	0.2545	0.2415	1.2155	0.798
151	vng151	unknown	-0.113	0.0235	-1.082	0.564	-0.0575	0.119	-0.0455	0.612
152	prrC	transcription and regulation	-0.173	0.1025	-1.1305	0.7115	-0.33	0.3735	-1.2775	0.541
153	mbl	unknown	-0.244	0.15	-1.1935	0.3115	-0.0615	0.06	-1.0445	0.9065
154	merA	cellular process	0.057	0.0985	1.0425	0.784	-0.0475	0.1185	-0.035	0.683
156	bolR2	transcription and regulation	0.036	0.135	1.026	0.5665	-0.478	0.1375	-1.399	0.112
157	oxlT	transport	0.9315	0.643	2.1495	0.306	-0.087	0.284	-1.074	0.79
158	kdgK	carbohydrate and lipid metabolism	-0.246	0.1085	-1.191	0.393	-0.0605	0.1055	-0.044	0.691
159	mutL	DNA metabolism	0.088	0.2085	1.072	0.461	0.076	0.2655	1.0645	0.3615
160	boa1	transcription and regulation	-0.3905	0.29	-1.3355	0.201	0.0945	0.188	0.069	0.4785
161	gdhB	amino acid metabolism	-0.89	0.226	-1.876	0.0015	1.2135	0.172	2.345	0
162	alkK	carbohydrate and lipid metabolism	-1.333	0.1345	-2.5305	0	1.311	0.1575	2.5025	0
163	mutS1a	DNA metabolism	0.7225	0.294	1.7185	0.066	0.1015	0.259	1.0825	0.4995
164	hef	cellular process	-0.0405	0.187	-0.0345	0.676	-0.0835	0.4385	-1.0535	0.316
166	psmB	cellular process	-0.315	0.0575	-1.245	0.0765	0.043	0.0765	1.031	0.6925
167	vng167	unknown	-0.7085	0.044	-1.636	0.0095	0.684	0.176	1.624	0.152
168	vng168	unknown	0.211	0.2625	1.1725	0.345	0.1075	0.54	1.0995	0.208
170	vng170	cofactor and secondary metabolites	0.0475	0.135	0.0375	0.819	-0.291	0.0985	-1.23	0.7395
171	rbl1	DNA metabolism	0.4325	0.428	1.4105	0.5835	-0.1445	0.196	-1.115	0.6575
172	mutS1b	DNA metabolism	0.6395	0.885	2.0965	0.345	-0.0625	0.254	-1.047	0.595
174	cat1	transport	0.037	0.81	-0.051	0.3055	-0.545	0.4105	-1.5215	0.431
175	trkA1	transport	0.1545	0.031	1.1135	0.5615	-0.494	0.0405	-1.41	0.114
176	act1	transcription and regulation	-0.303	0.283	-1.258	0.3575	0.3445	0.5505	1.373	0.264
177	rpl15e	translation	-0.123	0.152	-1.0955	0.6355	-0.4005	0.1375	-1.326	0.208
178	vng178	unknown	0.014	0.2815	0.012	0.419	-0.143	0.213	-1.113	0.472
179	stk2	cellular process	-0.2065	0.235	-1.17	0.576	0.2935	0.9645	1.722	0.5555
180	hop	cellular process	0.156	0.254	1.1305	0.5375	0.3235	0.275	1.281	0.4575
181	lpl	cofactor and secondary metabolites	0.4675	0.9675	1.752	0.4215	0.0365	0.2765	0.028	0.6145
183	xthA	DNA metabolism	-0.123	0.3245	-1.106	0.389	-0.0415	0.1995	-1.034	0.4485
184	vng184	cofactor and secondary metabolites	0.5225	0.384	1.5	0.4535	-0.117	0.451	-1.111	0.59
186	pepB1	amino acid metabolism	-0.485	1.245	-2.2735	0.343	0.8345	1.418	3.3935	0.339
187	vng187	unknown	0.1355	0.223	0.132	0.536	-0.14	0.185	-0.111	0.71
188	vng188	carbohydrate and lipid metabolism	0.6965	0.8125	2.089	0.582	-0.172	0.1465	-1.1365	0.861
189	hpz	unknown	0.1345	0.3845	0.158	0.621	0.099	0.336	1.0805	0.567
190	apx	cellular process	0.4225	0.2445	1.3635	0.3765	-0.1395	0.1945	-1.1115	0.7265
192	ftsZ2	cellular process	-0.7235	0.146	-1.66	0.0005	-0.0835	0.144	-1.0625	0.542
194	camR1	transcription and regulation	-0.1755	0.053	-1.13	0.3125	0.155	0.0305	1.114	0.3555
195	vng195	unknown	-0.1355	0.057	-1.0995	0.4445	0.0705	0.075	1.051	0.6115
196	vng196	unknown	-0.079	0.407	-0.033	0.5215	0.2675	0.2265	1.2185	0.8155
197	vng197	unknown	-0.326	0.362	-1.298	0.51	-0.158	0.171	-1.125	0.741
198	vng198	unknown	0.4295	0.3265	1.3865	0.401	0.089	0.1475	1.0675	0.72
199	vng199	unknown	0.321	0.2775	1.3045	0.534	0.3505	0.26	1.2945	0.2985
200	vng200	unknown	0.6125	0.9225	1.908	0.5795	0.053	0.263	1.0535	0.8555
203	vng203	unknown	0.559	0.441	1.6095	0.4985	0.1445	0.2805	0.117	0.6915
204	vng204	unknown	0.964	0.71	2.2255	0.5005	0.1	0.412	1.0985	0.59
205	vng205	unknown	-0.686	0.2095	-1.6275	0.0015	1.2675	0.0955	2.4185	0
207	vng207	unknown	0.801	0.1135	1.7485	0	0.1165	0.0525	1.0865	0.516
208	vng208	unknown	0.7475	0.2125	1.698	0.0005	0.0915	0.092	1.0685	0.543
209	xcd1	DNA metabolism	0.3395	0.081	1.269	0.0835	-0.122	0.03	-1.089	0.4885
210	vng210	unknown	0.2885	0	1.2265	0.748	-0.367	0	-1.2995	0.4725
212	vng212	unknown	0.036	0.135	1.026	0.722	0.0995	0.1675	1.0785	0.676
213	vng213	unknown	2.128	1.1875	6.098	0.191	-0.416	0.2945	-1.3695	0.915
214	vng214	unknown	0.114	0.2925	1.1005	0.7385	0.067	0.096	0.0545	0.7735
215	dph	unknown	-0.307	0.525	-1.3535	0.59	0.0485	0.162	1.037	0.848
216	vng216	unknown	-0.1665	0.312	-1.144	0.8655	0.354	0.177	1.2965	0.62
217	vng217	unknown	0.6295	0.2095	1.5715	0.1545	-0.4	0.199	-1.3335	0.336
218	gspE1	cellular process	-0.5065	0.4745	-1.5175	0.4155	0.2185	0.1595	1.176	0.641
219	vng219	unknown	0.19	0.2735	1.16	0.333	-0.2295	0.2685	-1.193	0.4135
220	vng220	unknown	0.083	0.1665	1.062	0.393	0.2375	0.308	1.203	0.232
222	vng222	unknown	0.0375	0.604	0.0465	0.4355	-0.146	0.3445	-1.1045	0.6605
223	moxR	cofactor and secondary metabolites	-0.1585	0.39	-1.1415	0.371	0.1005	0.2225	1.08	0.6295
226	htrA	cellular process	-0.2705	0.226	-1.2215	0.478	-0.2505	0.0885	-1.1935	0.6015
227	vng227	unknown	-0.135	0.062	-1.0995	0.4425	-0.376	0.0125	-1.298	0.0235
228	guaAa	nucleotide metabolism	0.1065	0.199	0.0765	0.4645	0.0965	0.2625	0.1005	0.809
230	vng230	unknown	0.4455	0.0885	1.3645	0.2195	0.1245	0.218	1.099	0.603
231	vng231	unknown	0.0545	0.192	1.0435	0.53	-0.1345	0.239	-1.1085	0.5
233	vng233	unknown	-0.065	0.083	-1.0495	0.748	-0.1185	0.0525	-1.0865	0.619
234	vng234	cellular process	0.0245	0	0.0175	0.8255	-0.5565	0	-1.4705	0.0025
237	rpoP	transcription and regulation	0.0615	0.0515	1.044	0.6945	0.094	0.048	0.07	0.524
238	vng238	unknown	0.032	0	0.023	0.874	-0.1645	0	-1.1265	0.675
239	vng239	translation	0.0025	0.068	0.002	0.776	-0.323	0.0785	-1.2535	0.3615
240	vng240	unknown	0.115	0.3215	1.096	0.4715	0.006	0.2585	0.013	0.842
243	vng243	unknown	0.0225	0.758	0.0245	0.524	0.664	0.561	1.69	0.3805
244	vng244	unknown	0.082	0.0635	1.0605	0.5665	0.118	0.0475	1.087	0.457
245	dtd	nucleotide metabolism	0.0825	0.193	1.0635	0.605	-0.148	0.185	-1.1155	0.5935
247	xrlR1	transcription and regulation	0.0325	0.3085	0.036	0.417	-0.0875	0.249	-1.071	0.4895
248	vng248	unknown	0.148	0.5025	1.1395	0.341	-0.201	0.1735	-1.159	0.7415
249	hlp1	energy metabolism	0.5045	0.7235	1.666	0.5135	-0.3515	0.1795	-1.2865	0.669
250	vng250	unknown	0.092	0.255	1.0885	0.765	0.0155	0.2095	0.009	0.502
251	vng251	unknown	-0.103	0.476	-1.0985	0.149	0.1665	0.2365	1.1295	0.464
252	vng252	unknown	-0.104	0.185	-1.0775	0.3935	-0.0605	0.1525	-1.047	0.5915
254	tfbG	transcription and regulation	-0.1415	0.159	-1.1095	0.5155	-0.389	0.2685	-1.329	0.1085
255	rnhA	DNA metabolism	0.4085	0.26	1.3495	0.3255	-0.2785	0.077	-1.216	0.496
256	vng256	unknown	-1.508	1.6705	-4.9405	0.273	1.921	1.6655	6.6155	0.22
258	prlR1	transcription and regulation	0.615	0.129	1.539	0.0335	-0.2255	0.096	-1.172	0.2785
259	ipp	energy metabolism	-0.171	0.0905	-1.128	0.383	-0.138	0.0325	-1.1005	0.4495
261	vng261	unknown	-2.475	0	-5.5875	0	2.445	0	5.4455	0
262	vng262	unknown	-0.0515	0.4905	-1.033	0.028	0.4405	0.2245	1.374	0.117
264	vng264	unknown	-0.3605	0.297	-1.3155	0.5395	0.2735	0.223	1.227	0.701
265	ftsZ4	cellular process	-0.316	0.1325	-1.2495	0.164	-0.195	0.1575	-1.152	0.3965
266	vng266	unknown	0.2145	0.1895	1.171	0.8055	-0.3785	0.1805	-1.311	0.617
267	vng267	unknown	-0.0495	0	-1.035	0.8815	0.1615	0	1.1185	0.747
268	vng268	energy metabolism	0.0615	0.268	1.0405	0.5065	0.004	0.2795	0.003	0.453
270	vng270	carbohydrate and lipid metabolism	-0.086	0.619	-1.071	0.0715	0.249	0.4115	1.2315	0.2555
271	vng271	unknown	0.39	0	1.3115	0.362	0.3505	0	1.2785	0.608
272	vng272	unknown	0.4105	0.6125	1.537	0.4105	0.0765	0.147	0.0635	0.687
274	mtl2	DNA metabolism	0.22	0.0325	1.165	0.295	-0.286	0.071	-1.22	0.2235
277	crtI3	cofactor and secondary metabolites	0.0595	0.4135	1.053	0.3395	-0.246	0.193	-1.1975	0.5325
280	vng280	unknown	-1.083	1.076	-2.799	0.1595	0.8685	1.1845	2.579	0.1825
281	soxB	amino acid metabolism	-0.021	0.2775	-1.0225	0.2925	0.0185	0.1715	0.015	0.515
282	vng282	unknown	0.148	0	1.109	0.3945	0.0035	0	0.0025	0.5705
283	vng283	cellular process	-0.424	0.021	-1.3425	0.043	-0.3355	0.0295	-1.263	0.161
284	oxc	energy metabolism	0.5315	0.2625	1.4705	0.231	0.035	0.4215	1.043	0.407
285	tnp1	DNA metabolism	-0.506	0.0485	-1.421	0.009	0.241	0.085	1.1835	0.3405
286	vng286	DNA metabolism	-0.633	0.4135	-1.6125	0.2685	0.1195	0.1	1.09	0.5915
287	vng287	unknown	0.1255	0	1.0925	0.884	0.217	0	1.163	0.925
289	vng289	unknown	0.257	0.288	1.215	0.2505	0.3345	0.559	1.3595	0.2145
291	vng291	unknown	0.208	0.207	1.167	0.4825	-0.016	0.1865	-1.014	0.644
293	arlR3	transcription and regulation	0.252	0	1.1955	0.2555	-0.2465	0	-1.187	0.2065
294	pnm	cofactor and secondary metabolites	-0.1185	0.3005	-1.113	0.747	-0.222	0.239	-1.173	0.7175
296	vng296	unknown	0.1395	0.375	1.13	0.3105	-0.0085	0.185	-0.0055	0.5145
297	vng297	unknown	0.046	0.19	0.039	0.566	0.301	0.388	1.2765	0.223
298	vng298	unknown	-0.107	0.4745	-1.103	0.185	-0.127	0.274	-1.109	0.4355
300	vng300	unknown	0.212	0.2385	1.1725	0.4395	0.4135	0.1915	1.3495	0.392
301	nmn	cofactor and secondary metabolites	-0.0975	0.225	-1.081	0.5995	-0.199	0.2625	-1.1665	0.5105
303	lon	cellular process	-0.237	0.0675	-1.18	0.195	-0.1995	0.0765	-1.1505	0.2925
305	trpC	DNA metabolism	0.023	0.3535	0.0255	0.226	0.2975	0.3795	1.262	0.2105
306	ogt	amino acid metabolism	-0.0015	0.7765	-0.034	0.1155	0.42	0.865	1.668	0.5115
307	trpB	amino acid metabolism	-0.9595	1.144	-2.534	0.2575	1.426	1.3845	4.0535	0.465
308	trpA	amino acid metabolism	0.152	0.6035	1.2225	0.263	-0.5825	0.136	-1.5075	0.253
309	ald	carbohydrate and lipid metabolism	0.425	0.1545	1.35	0.1365	0.5825	0.156	1.5105	0.115
310	vng310	amino acid metabolism	-0.3435	0.1385	-1.276	0.1645	0.218	0.0595	1.1645	0.5475
311	vng311	unknown	-0.0845	0.266	-1.0655	0.5735	-0.1635	0.2225	-1.132	0.557
312	vng312	unknown	-0.1305	0.1515	-1.1015	0.4055	-0.1	0.125	-1.075	0.4765
314	aroD	amino acid metabolism	-0.435	0.1685	-1.364	0.3865	0.124	0.337	1.108	0.489
315	tfbF	transcription and regulation	0.504	0.5235	1.5005	0.164	-0.866	0.3295	-1.8735	0.002
316	vng316	unknown	-0.134	0	-1.098	0.4835	0.5235	0	1.437	0.013
318	dpg	cellular process	-0.192	0.1605	-1.1525	0.5605	0.0565	0.4455	1.063	0.417
319	vng319	transcription and regulation	-0.1665	0.085	-1.1245	0.435	-0.1485	0.181	-1.1135	0.3325
320	arlR4	transcription and regulation	-0.2095	0.189	-1.1655	0.334	-0.191	0.189	-1.1515	0.4425
321	ids	cellular process	-1.047	0.1225	-2.0745	0	0.3115	0.128	1.2475	0.183
322	vng322	cellular process	0.06	0.1935	1.046	0.467	0.001	0.147	0.0015	0.619
323	vng323	unknown	0.7315	0.0155	1.661	0	-0.127	0.0675	-1.0945	0.3495
324	pykA	energy metabolism	0.1915	0.27	1.156	0.187	-0.512	0.267	-1.4535	0.176
326	metS	translation	-0.2215	0.174	-1.178	0.45	-0.1525	0.186	-1.12	0.445
327	gadD	amino acid metabolism	0.478	0.2875	1.4195	0.242	-0.062	0.09	-1.046	0.836
329	caaX	cellular process	-0.2595	0.1385	-1.204	0.442	0.237	0.2845	1.1995	0.588
330	ppsA	carbohydrate and lipid metabolism	-2.284	0.369	-5.117	0	1.6245	0.176	3.118	0.0005
331	vng331	unknown	0.172	0.0575	1.1275	0.419	1.308	0.2995	2.5445	0
332	vng332	unknown	-0.245	0.4085	-1.233	0.3655	0.2185	0.297	1.1875	0.3395
335	gptA1	nucleotide metabolism	-0.255	0.1585	-1.2015	0.4065	0.1315	0.1945	1.1005	0.5305
337	vng337	DNA metabolism	0.475	0	1.391	0.0375	-0.3805	0	-1.3025	0.116
339	vng339	unknown	0.5895	0	1.507	0.1545	0.105	0	0.079	0.784
340	vng340	unknown	0.1585	0.2455	1.1315	0.5545	0.1095	0.153	1.083	0.577
342	smc1	cellular process	-0.137	0.291	-1.113	0.551	0.0745	0.151	1.059	0.7695
343	vng343	unknown	-0.554	0.5975	-1.6225	0.3425	0.8665	0.6195	2.061	0.049
345	gatB2	translation	-0.281	0.083	-1.217	0.2635	-0.2135	0.122	-1.164	0.486
346	vng346	unknown	-0.2505	0.083	-1.192	0.5335	0.0725	0.076	1.053	0.9405
347	vng347	unknown	0.121	0.46	1.1105	0.335	0.0585	0.419	1.052	0.308
349	topA	DNA metabolism	-0.862	1.286	-2.93	0.368	0.8245	1.6085	3.7385	0.481
351	vng351	unknown	-0.0575	0.1975	-1.044	0.6095	-0.109	0.338	-1.0795	0.6295
352	vng352	unknown	-0.394	0.5895	-1.4705	0.367	-0.173	0.2375	-1.149	0.665
354	vng354	unknown	0.5375	0.092	1.4555	0.1735	-0.094	0.16	-1.0725	0.6885
355	htr14	cellular process	-0.4745	0.202	-1.405	0.377	0.072	0.159	1.0555	0.7445
357	vng357	unknown	0.2445	0.954	1.5205	0.5005	-0.0805	0.54	-1.0885	0.519
359	vng359	unknown	-0.2455	0.277	-1.209	0.578	-0.364	0.1115	-1.291	0.3755
360	vng360	unknown	0.3625	0.145	1.293	0.212	-0.064	0.074	-1.047	0.776
361	vng361	unknown	-0.293	0.09	-1.2285	0.259	-0.3085	0.1495	-1.2465	0.3475
363	nfi	DNA metabolism	0.3645	0.171	1.2965	0.3755	-0.1665	0.3965	-1.133	0.289
364	yusZ3	general function prediction only	-0.0405	0.217	-1.0295	0.4215	-0.126	0.2045	-1.1025	0.735
365	arsA1	transport	-0.275	0.0975	-1.2135	0.373	-0.111	0.2115	-0.0925	0.7065
367	vng367	unknown	0.127	0.196	1.098	0.3295	0.0425	0.1355	0.0355	0.7155
368	vng368	unknown	-0.125	0.1345	-1.097	0.648	-0.2435	0.138	-1.191	0.3965
370	pad1	general function prediction only	-0.1985	0.0775	-1.1495	0.7445	-0.25	0.07	-1.191	0.7985
371	acd1	carbohydrate and lipid metabolism	-0.0845	0.2335	-0.066	0.3645	0.2235	0.6965	1.2455	0.2785
373	vng373	unknown	-0.135	0.249	-1.1115	0.4205	-0.126	0.355	-1.1105	0.244
374	nusG	transcription and regulation	0.0185	0.1355	1.0135	0.7045	-0.2205	0.156	-1.1735	0.4875
375	secE	cellular process	0.1875	0.1255	1.142	0.2315	-0.2615	0.0695	-1.202	0.297
376	ftsZ1	cellular process	0.0215	0.0765	1.0155	0.7115	-0.5595	0.124	-1.4795	0.0065
378	vng378	unknown	-0.224	0.328	-1.1915	0.482	-0.213	0.2275	-1.175	0.7685
380	caa	transport	-0.171	0.3265	-1.137	0.2495	0.1215	0.2185	1.0975	0.486
382	aroE	amino acid metabolism	0.2875	0.477	1.2755	0.535	-0.1985	0.4145	-1.1645	0.5655
383	vng383	unknown	-0.144	0	-1.105	0.427	-0.0395	0	-1.028	0.844
384	trpE2	amino acid metabolism	-0.687	0.609	-1.7625	0.369	0.6645	0.9685	1.985	0.426
386	trpG2	amino acid metabolism	0.191	0.1335	1.1475	0.5545	0.3545	0.0225	1.2785	0.202
387	ilvE1	amino acid metabolism	0.1525	0.3215	1.129	0.438	0.1015	0.4035	1.0885	0.432
388	vng388	unknown	-0.091	0.0955	-1.0675	0.6265	0.133	0.0975	1.099	0.655
389	tzhR1	transcription and regulation	0.2855	0.11	1.2225	0.2565	-0.2475	0.134	-1.192	0.396
390	graD1	nucleotide metabolism	0.0965	0.224	1.082	0.632	0.006	0.266	-0.001	0.5675
391	pla	unknown	-0.96	1.188	-2.654	0.0745	1.538	1.8005	6.251	0.47
393	vng393	unknown	-0.282	0.2405	-1.2385	0.5355	0.052	0.2085	1.0405	0.753
394	ucc	unknown	0.6	0.0285	1.516	0.0005	-0.333	0.0085	-1.2605	0.045
396	vng396	unknown	-0.1235	0.5365	-1.1145	0.1145	1.0105	0.52	2.153	0.0155
398	nthA1	DNA metabolism	0.5075	0.4385	1.486	0.423	-0.058	0.344	-1.053	0.5825
399	vng399	unknown	0.092	0.1215	1.0685	0.5365	-0.4715	0.0385	-1.387	0.0365
401	epf2	transcription and regulation	0.8255	0.1185	1.779	0.096	-0.876	0.1395	-1.847	0.1165
402	vng402	unknown	0.5695	0.023	1.484	0.001	-0.462	0.0455	-1.379	0.0095
403	proS	translation	-0.0825	0.3875	-1.0505	0.315	-0.105	0.5545	-1.139	0.4585
404	vng404	unknown	-0.6765	0.101	-1.604	0.193	0.047	0.2075	1.033	0.6445
405	vng405	unknown	-0.3015	0.3465	-1.2685	0.4815	0.57	0.759	1.6765	0.2305
406	esgA	energy metabolism	0.139	0.217	1.11	0.5555	-0.186	0.168	-1.1455	0.707
407	vng407	unknown	0.1275	0.474	1.1435	0.159	0.036	0.155	1.028	0.4925
408	vng408	unknown	-0.4685	0.888	-1.6215	0.3445	0.9285	0.7775	2.3305	0.4415
409	aar	amino acid metabolism	0.2645	0.205	1.213	0.368	0.3575	0.4715	1.3585	0.543
410	rfbU2	translation	0.0755	0.408	1.042	0.51	0.143	0.183	1.1155	0.731
412	folP	cofactor and secondary metabolites	0.0195	0.174	0.0155	0.684	-0.0475	0.149	-0.0345	0.6365
414	purH	nucleotide metabolism	-0.132	0.295	-1.115	0.4945	-0.0805	0.2585	-0.062	0.4695
415	purB	nucleotide metabolism	0.328	0.1205	1.293	0.617	-0.505	0.033	-1.4195	0.3665
417	ppe	unknown	0.54	0.111	1.458	0.0295	0.0905	0.0625	1.066	0.746
419	vng419	unknown	0.1435	0.042	1.1055	0.4655	-0.0645	0.1135	-1.0475	0.6045
420	vng420	unknown	0.3495	0.046	1.275	0.1495	-0.2005	0.2005	-1.16	0.432
421	vng421	cellular process	-2.277	0.007	-4.8485	0	2.795	0.1745	7.007	0
422	cyc	cofactor and secondary metabolites	-0.573	0.2525	-1.512	0.1265	0.159	0.104	1.1195	0.653
424	nacR	transcription and regulation	-0.252	0.229	-1.2145	0.406	0.226	0.212	1.187	0.4465
425	pimT2	translation	-0.5035	0.156	-1.4265	0.0485	0.0315	0.227	0.0395	0.751
426	rpoM	transcription and regulation	-0.431	0.2275	-1.3655	0.1655	-0.3745	0.232	-1.3135	0.1725
427	yfmO2	transport	0.081	0.192	0.0665	0.7455	0.0095	0.1305	0.008	0.881
428	fad2	carbohydrate and lipid metabolism	-1.1925	1.272	-3.2335	0.3835	1.583	1.739	5.448	0.3175
429	vng429	unknown	0.0255	0.2045	0.034	0.384	-0.032	0.085	-0.024	0.683
430	vng430	unknown	0.193	0.2715	1.162	0.393	-0.173	0.0735	-1.1295	0.7615
431	apa	DNA metabolism	0.0765	0.1655	1.0535	0.5255	-0.147	0.339	-1.108	0.313
433	vng433	translation	0.4885	0.0595	1.405	0.021	-0.293	0.034	-1.226	0.1675
435	vng435	unknown	0.0545	0.1555	0.0425	0.797	-0.266	0.0895	-1.2075	0.667
436	nhaC1	transport	-0.1045	0.316	-1.081	0.438	-0.0005	0.2255	-0.0045	0.644
437	ydaJ	cellular process	0.333	0.375	1.301	0.5025	0.0765	0.2705	1.066	0.545
438	ferA3	unknown	0.197	0.0615	1.148	0.385	-0.2385	0.2255	-1.193	0.3485
439	vng439	energy metabolism	0.147	0.22	1.121	0.735	-0.5675	0.1275	-1.489	0.4155
440	vng440	unknown	0.03	0.0925	1.022	0.6285	-0.232	0.056	-1.1755	0.187
441	vng441	unknown	0.5365	0.3135	1.487	0.26	0.35	0.044	1.2755	0.315
442	rspA	cellular process	0.1115	0.466	0.118	0.222	0.038	0.168	0.029	0.6095
444	dapA	amino acid metabolism	-0.434	0.2875	-1.3785	0.3835	-0.3225	0.245	-1.2685	0.379
446	tdh1	amino acid metabolism	0.003	0.9595	-0.0125	0.1505	0.829	0.843	2.179	0.307
447	vng447	unknown	0.096	0.3635	1.0765	0.4605	0.1935	0.4415	1.201	0.605
448	pyrE1	nucleotide metabolism	0.0085	0.0755	0.006	0.694	0.12	0.1035	1.0885	0.4855
450	vng450	cellular process	-0.46	0	-1.376	0.007	1.36	0	2.5675	0
451	phoU	transcription and regulation	-0.117	0.3145	-1.101	0.5675	0.0135	0.2895	1.0175	0.6715
452	pstB2	transport	0.1085	0.098	1.081	0.569	0.2645	0.029	1.2025	0.1665
453	pstA2	transport	-0.236	0.2365	-1.192	0.693	-0.084	0.139	-1.0625	0.7745
455	pstC2	transport	-0.674	0.491	-1.6915	0.2965	1.181	1.671	3.9705	0.2995
457	phoX	transport	0.095	0.2435	1.0755	0.5175	0.031	0.3285	0.021	0.36
458	prp1	transcription and regulation	0.155	0.413	1.0955	0.238	0.5915	0.6065	1.6935	0.231
459	cysH	amino acid metabolism	0.458	0.213	1.39	0.195	0.0105	0.097	0.0045	0.7085
461	aspS	translation	0.243	0.1025	1.187	0.4445	-0.4265	0.271	-1.3665	0.338
462	mrlR	transcription and regulation	0.047	0.508	1.0285	0.627	0.02	0.217	0.021	0.79
463	vng463	unknown	0.145	0.64	1.249	0.598	0.114	0.319	1.1075	0.735
465	nosF2	transport	0.093	0.2675	0.0775	0.633	0.07	0.326	1.055	0.7065
466	vng466	unknown	0.1235	0.221	0.1085	0.589	-0.033	0.304	-1.024	0.546
467	yafB	general function prediction only	-0.372	0.068	-1.2955	0.041	0.2095	0.0995	1.16	0.298
468	vng468	energy metabolism	0.064	0.226	1.0495	0.719	-0.498	0.14	-1.4195	0.526
469	vng469	unknown	0.614	0.3945	1.5955	0.325	-0.0235	0.25	-0.022	0.545
470	trp3	transport	-0.4085	0.367	-1.358	0.4805	0.4415	0.535	1.459	0.58
471	xrlR2	transcription and regulation	-0.0255	0.1395	-1.02	0.748	0.2775	0.043	1.2125	0.349
472	vng472	unknown	0.1165	0.1105	1.087	0.5455	-0.1395	0.1245	-1.1065	0.476
473	porB	energy metabolism	0.5345	0.082	1.451	0.071	-0.5485	0.036	-1.464	0.0875
474	porA	energy metabolism	0.24	0.153	1.188	0.2535	-0.22	0.256	-1.172	0.261
475	fpr	cellular process	0.1885	0.2795	1.16	0.478	-0.066	0.193	-1.051	0.7275
478	vng478	amino acid metabolism	-0.257	0.1545	-1.2035	0.692	-0.0845	0.379	-1.059	0.789
479	yajO1	cofactor and secondary metabolites	-1.2165	1.539	-3.98	0.35	1.4635	1.6625	5.178	0.393
481	mcmA1	carbohydrate and lipid metabolism	-0.1055	0.4315	-0.1025	0.455	-0.046	0.2125	-0.0325	0.8275
482	act2	transcription and regulation	0.121	0.0585	1.0885	0.5165	-0.3495	0.251	-1.293	0.273
483	vng483	unknown	0.1025	0.3465	1.0955	0.408	0.0085	0.293	0.008	0.3555
484	acs1	carbohydrate and lipid metabolism	0.024	0.2705	0.022	0.697	-0.0865	0.279	-1.0725	0.6705
485	vng485	unknown	0.113	0.32	1.093	0.394	0.1285	0.309	1.107	0.3845
486	hat1	translation	0.3255	0.4515	1.355	0.4515	0.2525	0.2465	1.211	0.794
487	vng487	translation	0.4635	0.622	1.547	0.5415	-0.2055	0.1905	-1.1605	0.659
488	vng488	unknown	-0.239	0.0865	-1.183	0.2845	0.114	0.58	1.1245	0.0085
489	dnaJ	cellular process	0.126	0.1575	1.0955	0.3695	-0.1375	0.157	-1.105	0.43
491	dnaK	cellular process	-0.045	0.1275	-1.0325	0.4725	-0.2595	0.0615	-1.1985	0.1665
492	vng492	unknown	0.111	0.3185	0.107	0.6805	0.0865	0.2275	0.0655	0.694
494	grpE	cellular process	0.23	0.259	1.188	0.3655	-0.204	0.201	-1.1705	0.645
496	vng496	unknown	-0.1565	0.1685	-1.1225	0.4185	-0.076	0.058	-1.055	0.7045
498	vng498	unknown	0.253	0.241	1.2115	0.578	-0.0785	0.3295	-1.0575	0.4225
499	cna	translation	-0.127	0.34	-1.112	0.4065	-0.2885	0.1885	-1.232	0.403
500	ppd	carbohydrate and lipid metabolism	-0.1345	0.1675	-1.1055	0.525	0.274	0.5925	1.322	0.4995
501	yfmO1	transport	0.1045	0.3695	1.102	0.2435	0.091	0.1335	1.07	0.5855
502	aspB1	amino acid metabolism	-0.1145	0.157	-1.0945	0.682	0.242	0.532	1.2565	0.191
503	vng503	cofactor and secondary metabolites	0.2745	0.901	1.382	0.477	-0.409	0.3035	-1.369	0.8625
504	gbp5	translation	0.126	0.558	1.1045	0.5135	0.1085	0.2225	1.09	0.875
505	vng505	unknown	0.1815	0.883	1.365	0.644	-0.4305	0.2965	-1.3775	0.7795
506	vng506	unknown	0.714	0.696	1.845	0.746	-0.1055	0.4235	-1.109	0.924
507	vng507	unknown	-0.715	0.3715	-1.6965	0.3015	-0.2055	0.3515	-1.179	0.4965
508	vng508	unknown	0.0855	0.0745	0.068	0.867	0.006	0.1845	0.008	0.8655
509	vng509	unknown	-0.0745	0	-1.053	0.883	-0.4455	0	-1.3615	0.056
510	prrIV2	cellular process	-0.247	0.078	-1.189	0.23	0.1545	0.121	1.1185	0.7465
511	arlR5	transcription and regulation	1.8365	0.356	3.6995	0	-1.605	0.561	-3.25	0
512	mre11	DNA metabolism	0.167	0.5585	1.1375	0.119	0.362	0.698	1.4465	0.37
514	rad50	DNA metabolism	0.0925	0.2215	1.078	0.6695	-0.081	0.1425	-1.062	0.701
516	vng516	unknown	0.3865	0.1645	1.323	0.1385	-0.279	0.032	-1.214	0.391
518	vng518	unknown	0.2365	0	1.1785	0.167	0.108	0	1.0795	0.563
520	vng520	unknown	0.333	0.0955	1.263	0.0815	-0.125	0.05	-1.092	0.4835
521	polB1	DNA metabolism	-0.1915	0.2005	-1.1505	0.7515	0.1355	0.4215	1.152	0.841
523	inb	general function prediction only	-0.2195	0.174	-1.1735	0.671	0.0435	0.1585	1.033	0.825
524	yurY	transport	0.802	0	1.7445	0	-0.208	0	-1.1555	0.2145
525	yurZ	cellular process	0.208	0.065	1.157	0.252	-0.4695	0.0305	-1.3855	0.0065
527	vng527	cellular process	-0.0615	0.1795	-1.0475	0.3285	-0.4155	0.1315	-1.34	0.1545
529	vng529	unknown	0.923	0.9075	2.3145	0.666	-0.019	0.338	-0.0425	0.95
530	troR	transcription and regulation	-0.002	0.3425	0.0005	0.4815	0.1265	0.305	1.105	0.578
532	vng532	unknown	0.2705	0.6225	1.3145	0.633	-0.3225	0.2265	-1.267	0.876
533	vng533	unknown	-1.044	0.2675	-2.1065	0.002	0.597	0.493	1.619	0.1575
534	vng534	unknown	-0.3975	0.1835	-1.3345	0.1685	-0.2175	0.2755	-1.184	0.46
535	vng535	unknown	-0.069	0.316	-1.061	0.591	0.02	0.2625	0.0245	0.863
536	sirR	transcription and regulation	0.6255	0.256	1.568	0.066	-0.1085	0.1675	-1.081	0.4265
537	vng537	unknown	0.096	0.5315	1.056	0.407	0.075	0.2295	1.0595	0.604
539	vng539	unknown	-0.826	0.1525	-1.7845	0.0205	0.159	0.1595	1.1235	0.58
540	imp	general function prediction only	-0.9195	0.117	-1.8975	0.0005	0.5025	0.034	1.4175	0.0095
541	thrC2	amino acid metabolism	0.141	0.1545	1.11	0.3485	0.1865	0.432	1.1835	0.3655
542	oxi	cofactor and secondary metabolites	0.3565	0.357	1.3225	0.3155	-0.2705	0.0845	-1.209	0.328
543	ppe1	unknown	-0.291	0.599	-1.2825	0.104	0.311	0.6795	1.3845	0.4785
544	vng544	unknown	0.8425	1.0405	2.3295	0.299	0.302	0.384	1.273	0.6075
546	vng546	unknown	-0.0455	0.3895	-0.03	0.4295	-0.391	0.3115	-1.342	0.4245
548	vng548	translation	0.1865	0	1.1395	0.4475	-0.5095	0	-1.424	0.044
549	eif2a	translation	0.172	0.0855	1.129	0.3605	-0.6945	0.0225	-1.618	0.0005
550	rps27e	translation	0.2015	0.0385	1.1505	0.2605	-0.663	0.025	-1.584	0.001
551	rpl44e	translation	0.211	0.123	1.162	0.291	-0.62	0.08	-1.5395	0.0475
553	vng553	unknown	0.14	0.1735	1.1075	0.487	-0.247	0.137	-1.1925	0.457
555	vng555	unknown	0.1	0.4205	0.137	0.4365	-0.1495	0.1585	-1.1155	0.5795
556	sgb	general function prediction only	1.1295	0.997	2.8375	0.2925	-0.009	0.1215	-0.006	0.8835
557	vng557	unknown	-0.098	0.0785	-1.0725	0.4925	-0.205	0.082	-1.155	0.299
559	apt	nucleotide metabolism	-0.069	0.434	-1.065	0.613	0.2485	0.4245	1.244	0.747
560	pnh1	energy metabolism	0.9555	0.54	2.178	0.6065	0.081	0.281	1.0755	0.7765
562	pnh2	energy metabolism	-0.209	0.3795	-1.18	0.5635	0.2845	0.556	1.314	0.682
563	ndhG2	energy metabolism	-0.0715	0.397	-1.045	0.48	0.1975	0.1725	1.153	0.66
564	mnhB	transport	-0.125	0.0775	-1.0935	0.745	0.458	0.0795	1.376	0.521
565	mnhC	transport	-0.4015	0.177	-1.333	0.4995	0.2765	0.3025	1.231	0.6175
566	mnhB	transport	-0.28	0.1805	-1.226	0.4865	0.3905	0.5545	1.4095	0.3775
568	mrpF	transport	-0.1525	0	-1.114	0.7815	-0.2845	0	-1.218	0.68
570	mnhG	transport	-0.208	0.0285	-1.156	0.215	0.2765	0.081	1.2145	0.181
571	mnhE	transport	-0.0295	0.1885	-1.0225	0.5165	-0.1085	0.142	-1.082	0.6075
572	dfp	cofactor and secondary metabolites	0.006	0.204	0.0045	0.6655	0.076	0.2705	1.071	0.6195
573	hcpE	energy metabolism	0.375	0.0815	1.301	0.0705	-0.44	0.1155	-1.3615	0.0375
574	vng574	unknown	0.7135	0.1105	1.645	0.008	0.076	0.0645	0.057	0.831
575	ywaD	amino acid metabolism	0.1465	0.2625	1.1145	0.4785	0.2935	0.301	1.2505	0.4445
576	vng576	carbohydrate and lipid metabolism	0.005	0.2885	0.0055	0.3335	-0.2185	0.11	-1.1675	0.4565
578	vng578	unknown	0.0015	0.7125	-1.0235	0.086	0.662	0.9285	1.947	0.37
579	vng579	unknown	0.1395	0.1055	1.1045	0.425	-0.2595	0.1585	-1.204	0.2705
581	vng581	unknown	-0.3595	0.1085	-1.288	0.1135	0.034	0.271	0.04	0.715
582	cybB1	energy metabolism	-0.12	0.131	-1.0915	0.5415	0.1945	0.128	1.149	0.478
583	cybB2	energy metabolism	-0.2045	0.056	-1.1535	0.2565	0.167	0.062	1.124	0.4025
584	cybA	energy metabolism	-0.0155	0.0315	-1.011	0.8675	0.034	0.0235	1.024	0.8385
585	vng585	energy metabolism	-0.059	0.047	-1.042	0.7325	0.0815	0.091	1.06	0.6195
586	cybD	energy metabolism	-0.1255	0.0945	-1.093	0.4975	0.0625	0.3605	1.0665	0.176
587	vng587	unknown	0.1535	0.1905	1.1205	0.534	0.0425	0.378	0.035	0.561
590	vng590	unknown	0.1455	0.206	1.116	0.732	-0.126	0.1125	-1.0955	0.8435
591	arlR6	transcription and regulation	-0.2365	0.454	-1.2025	0.406	0.1455	0.4915	1.1515	0.4265
592	nthA2	DNA metabolism	0.211	0.159	1.166	0.5205	-0.023	0.2135	-0.0185	0.4535
593	dmd	carbohydrate and lipid metabolism	0.3515	0.382	1.305	0.3615	-0.132	0.373	-1.1205	0.6505
594	vng594	unknown	0.1335	0	1.099	0.745	-0.081	0	-1.0585	0.8945
595	vng595	amino acid metabolism	0.248	0.488	1.228	0.379	-0.137	0.28	-1.1125	0.747
596	vng596	unknown	0.316	0	1.245	0.056	0.608	0	1.5245	0.0005
597	vng597	unknown	-0.2255	0.071	-1.1725	0.4795	0.097	0.044	1.072	0.8115
598	vng598	unknown	0.4995	1.026	2.1645	0.416	-0.2105	0.4745	-0.2815	0.7265
599	vng599	translation	0.5165	0.2545	1.452	0.2165	-0.0545	0.2225	-1.0415	0.493
600	str	general function prediction only	-0.402	0.305	-1.353	0.5355	-0.003	0.403	0.01	0.7625
601	vng601	translation	0.1335	0	1.099	0.5975	0.0305	0	0.0225	0.73
602	vng602	cellular process	-0.0535	0.407	-0.0335	0.693	0.115	0.2845	1.095	0.6965
604	vng604	unknown	0.337	0.0535	1.264	0.0645	0.389	0.0525	1.311	0.106
606	yrhA	amino acid metabolism	-0.3455	0.2265	-1.2865	0.2655	0.57	0.6125	1.6195	0.366
608	vng608	unknown	0.001	0.2075	0.0005	0.4345	0.192	0.067	1.1455	0.4575
609	vng609	unknown	0.437	0.1555	1.3625	0.144	-0.6625	0.3865	-1.6395	0.1855
610	hhoA	cofactor and secondary metabolites	0.0855	0.1775	0.0665	0.4215	0.179	0.1255	1.1365	0.4995
611	vng611	unknown	-0.3015	0.647	-1.3525	0.4695	0.029	0.2	0.0295	0.732
612	vng612	unknown	-0.502	0.3095	-1.4625	0.428	0.1055	0.408	1.0955	0.7405
613	vng613	unknown	0.2905	0.451	1.3005	0.61	-0.2765	0.1665	-1.219	0.5285
614	htr16	cellular process	0.224	0.1435	1.174	0.5175	0.11	0.11	1.082	0.674
615	vng615	transport	0.12	0.543	1.133	0.446	-0.0965	0.173	-1.0745	0.793
617	vng617	unknown	-0.9135	0.202	-1.9025	0.023	0.422	0.387	1.383	0.3045
620	edp	cellular process	-1.1785	0.391	-2.338	0.0035	0.533	0.249	1.4675	0.159
622	vng622	unknown	-0.0235	0.294	-1.03	0.5285	-0.184	0.357	-1.147	0.228
623	yngE	carbohydrate and lipid metabolism	0.173	0.408	1.157	0.406	0.0755	0.419	0.0765	0.3955
624	vng624	unknown	0.084	0.2075	1.069	0.71	-0.0075	0.3145	0.0165	0.622
626	maoC2	carbohydrate and lipid metabolism	-0.285	0.301	-0.2575	0.5055	-0.1995	0.2205	-1.166	0.715
627	citE	energy metabolism	0.092	0.3935	0.103	0.515	-0.2555	0.152	-1.201	0.5675
628	gdhA1	amino acid metabolism	-0.51	0.345	-1.471	0.139	0.103	0.3525	1.1185	0.521
629	aspB2	amino acid metabolism	-0.152	0.2355	-1.1215	0.3275	-0.298	0.115	-1.2335	0.3255
630	ribE	cofactor and secondary metabolites	0.0815	0	1.0585	0.6465	-0.362	0	-1.2855	0.0585
631	vng631	cellular process	0.4895	0.2555	1.432	0.296	-0.017	0.3285	-0.0275	0.676
632	purK	nucleotide metabolism	-0.6215	1.2695	-2.0755	0	0.9955	1.015	2.515	0.393
633	purE	nucleotide metabolism	0.1145	0.7075	1.0485	0.037	0.292	0.755	1.425	0.361
635	nolB	energy metabolism	0.462	0.1015	1.3815	0.0335	-0.0715	0.1065	-1.053	0.542
636	ndhG1	energy metabolism	0.392	0.078	1.314	0.038	-0.0995	0.0585	-1.0725	0.494
637	ndhG5	energy metabolism	-0.22	0.225	-1.1845	0.6325	0.3415	0.784	1.4985	0.467
639	ndhG4	energy metabolism	0.1295	0.0595	1.095	0.548	-0.0225	0.128	-1.018	0.6255
640	nolD	energy metabolism	-0.04	0.1035	-1.03	0.7355	0.183	0.078	1.1375	0.6325
641	vng641	energy metabolism	-0.168	0.324	-1.157	0.654	0.115	0.182	1.087	0.624
642	vng642	energy metabolism	0.177	0.064	1.1325	0.621	0.199	0.071	1.1495	0.6945
643	nolC	energy metabolism	0.064	0.04	1.046	0.7745	0.2485	0.087	1.191	0.4275
646	nuoL	energy metabolism	-0.0515	0.2935	-1.0385	0.4715	0.1165	0.248	1.093	0.6325
647	nuoM	energy metabolism	0.0615	0.233	1.0465	0.698	0.241	0.2265	1.194	0.5435
648	ndhG3	energy metabolism	-0.2	0.449	-1.186	0.4365	0.189	0.706	1.2915	0.548
650	vng650	unknown	-0.4435	0.249	-1.3885	0.4575	-0.2285	0.234	-1.184	0.651
651	imd1	transcription and regulation	0.128	0.2015	1.098	0.5185	-0.1705	0.0885	-1.129	0.691
652	vng652	unknown	0.2985	0.255	1.271	0.4225	-0.007	0.0575	-0.0055	0.8985
653	mcmA2	carbohydrate and lipid metabolism	-2.217	0.175	-4.6905	0	2.28	0.2535	4.956	0.0035
654	act3	transcription and regulation	-0.5155	0.152	-1.4385	0.0565	0.218	0.3995	1.204	0.238
656	vng656	unknown	0.1215	0	1.0875	0.4625	-0.023	0	-1.016	0.8885
657	coxA2	energy metabolism	0.241	0.4085	1.219	0.105	-0.213	0.043	-1.16	0.3325
659	vng659	unknown	0.47	0.076	1.3875	0.029	-0.4295	0.0155	-1.347	0.051
660	vng660	unknown	0.1075	0.0995	1.0795	0.452	0.4755	0.343	1.4295	0.317
662	coxC	energy metabolism	0.3005	0.3055	1.2665	0.7825	-0.3415	0.1575	-1.2755	0.8725
664	birA	cofactor and secondary metabolites	-0.163	0.5265	-1.156	0.4545	-0.2415	0.3055	-1.2165	0.7215
665	coxB1	energy metabolism	0.2005	0.039	1.15	0.266	-0.818	0.0295	-1.764	0
666	ctaB	cofactor and secondary metabolites	0.0505	0.0925	1.037	0.711	0.023	0.454	1.0515	0.3675
667	trp4	transport	0.095	0.2555	1.08	0.575	-0.2005	0.2215	-1.165	0.599
668	trp8	cellular process	0.0565	0.304	1.0435	0.573	-0.1445	0.217	-1.114	0.6335
669	vng669	cellular process	0.608	0.9455	2.098	0.3565	0.0615	0.4225	0.0475	0.7045
670	vng670	unknown	0.4695	0.513	1.4685	0.216	-0.2335	0.203	-1.1785	0.5065
671	vng671	unknown	0.51	0.146	1.4325	0.0415	-0.098	0.3625	-1.089	0.171
673	mcmA3	carbohydrate and lipid metabolism	-1.0775	0.424	-2.2095	0.065	0.486	0.2575	1.4365	0.3675
674	tsk	amino acid metabolism	-0.4565	0.3895	-1.4235	0.36	0.214	0.184	1.17	0.699
675	vng675	unknown	-0.073	0.2505	-1.0605	0.286	-0.2115	0.0905	-1.1605	0.3905
676	acaR1	transcription and regulation	-0.467	0.0515	-1.384	0.3185	-0.254	0.142	-1.2005	0.485
677	vng677	unknown	0.0425	0	1.03	0.845	-0.158	0	-0.1245	0.4955
678	acaB1	carbohydrate and lipid metabolism	-0.2515	0.2365	-1.2015	0.5625	0.002	0.0925	0.002	0.923
679	acd4	carbohydrate and lipid metabolism	-0.623	0.1295	-1.5465	0.0025	0.034	0.1315	0.0255	0.5985
680	fdfT	carbohydrate and lipid metabolism	0.417	0.1165	1.34	0.107	-0.445	0.3645	-1.3905	0.063
681	hbd1	carbohydrate and lipid metabolism	-0.2545	0	-1.193	0.367	-0.2165	0	-1.1625	0.369
682	vng682	unknown	-0.033	0.389	-0.027	0.6075	-0.2165	0.3385	-1.18	0.549
683	fbaA	carbohydrate and lipid metabolism	-0.8335	0.044	-1.783	0	0.6875	0.1805	1.6265	0.029
684	fbp	carbohydrate and lipid metabolism	-1.137	0.0325	-2.2	0	0.825	0.014	1.7735	0
686	vng686	unknown	-0.0675	0.3345	-1.0645	0.4455	0.3355	0.3035	1.2975	0.6945
688	vng688	unknown	-0.4605	0.098	-1.38	0.3255	0.4905	0.226	1.4255	0.551
689	trp5	transport	-0.111	0.1305	-1.083	0.6015	-0.0745	0.2685	-1.053	0.499
690	vng690	transport	0.2245	0.1425	1.174	0.5445	-0.2365	0.228	-1.1945	0.516
692	vng692	transport	0.092	0.294	1.08	0.6135	-0.214	0.359	-1.1825	0.4815
694	nthB	DNA metabolism	0.665	0.502	1.7105	0.3495	0.0405	0.218	0.026	0.632
697	vng697	unknown	-0.0165	0.052	-0.0115	0.9065	0.3075	0.0975	1.243	0.7095
698	vng698	unknown	-0.0495	0.0635	-1.036	0.7835	-0.332	0.3895	-1.2865	0.015
700	yvgX	transport	0.1015	0.3175	0.0915	0.668	-0.2615	0.184	-1.21	0.679
702	vng702	unknown	-0.1595	0.0105	-1.117	0.3605	-0.0325	0.0315	-1.0235	0.856
703	arlR7	transcription and regulation	0.428	0.2045	1.359	0.068	0.077	0.078	1.0585	0.669
704	marR	transcription and regulation	0.07	0.1375	1.0525	0.6255	-0.092	0.02	-1.067	0.845
705	pll	unknown	-0.168	0.2985	-1.147	0.648	-0.1345	0.1445	-1.1045	0.8545
707	urg1	DNA metabolism	-0.719	1.1675	-2.257	0.3535	1.0975	1.482	3.703	0.4595
708	vng708	unknown	-0.5745	0.1645	-1.499	0.031	0.194	0.1205	1.148	0.5085
709	vng709	unknown	0.006	0.1765	0.0025	0.556	-0.0695	0.0665	-1.051	0.796
711	vng711	cellular process	0.1635	0.0415	1.1205	0.4925	-0.0765	0.0275	-1.0545	0.742
713	vng713	unknown	0.389	0	1.3095	0.0245	0.058	0	1.041	0.7265
715	thiC	cofactor and secondary metabolites	1.2495	0.181	2.4045	0	-0.5725	0.4455	-1.537	0.0835
716	afsQ2	cellular process	-0.2815	0.2355	-1.233	0.378	0.068	0.3655	1.0665	0.3235
717	vng717	unknown	-0.207	0.0485	-1.1545	0.2415	-0.031	0.0315	-1.022	0.7585
718	vng718	unknown	-0.157	0.2555	-1.1455	0.767	-0.0975	0.21	-1.088	0.874
719	araL	carbohydrate and lipid metabolism	0.0765	0.3825	1.07	0.3475	0.1865	0.265	1.1505	0.4825
720	dip2	DNA metabolism	0.1855	0.3225	1.1625	0.7325	0.0845	0.215	1.0655	0.8265
723	pepQ1	amino acid metabolism	0.004	0.4975	0.091	0.629	0.0805	0.228	1.07	0.8565
724	vng724	unknown	-0.3365	0.0575	-1.264	0.1835	-0.113	0.229	-0.102	0.5045
725	vng725	unknown	0.15	0.1665	1.1165	0.574	-0.0515	0.354	-0.03	0.5495
726	acrR2	transcription and regulation	-0.3825	0.1025	-1.3075	0.1425	-0.0365	0.268	-0.035	0.423
727	dfr	cellular process	-0.7305	0.146	-1.6685	0.044	0.49	0.2085	1.4235	0.4755
729	vng729	unknown	0.6555	0.112	1.585	0.058	-0.1065	0.178	-0.0725	0.481
730	vng730	cofactor and secondary metabolites	-0.349	0.4335	-1.321	0.5375	-0.0025	0.4265	-0.003	0.5665
731	vng731	unknown	0.058	0.648	0.1425	0.3445	0.3675	0.732	1.4665	0.623
732	tpc	translation	0.139	0.193	1.1105	0.5305	-0.4085	0.087	-1.331	0.187
733	vng733	unknown	0.252	0.384	1.2275	0.5815	0.324	0.281	1.2785	0.651
734	tfbB	transcription and regulation	0.1395	0.375	1.098	0.0495	0.134	0.447	1.1475	0.2125
735	hlx2	transcription and regulation	0.912	0.153	1.892	0.0015	-0.0845	0.153	-1.0625	0.529
736	kinA2	cellular process	0.441	0.3705	1.4025	0.229	0.335	0.1365	1.27	0.185
737	vng737	unknown	0.4645	0.1325	1.386	0.063	-0.019	0.1555	-1.0145	0.5465
738	vng738	unknown	0.032	0.394	0.017	0.3135	0.117	0.2665	0.1195	0.869
740	mdh	unknown	-0.2445	0.6885	-1.301	0.2805	0.293	0.736	1.442	0.4775
741	vng741	unknown	0.1605	0.0595	1.122	0.37	-0.9355	0.0815	-1.9165	0
742	psp	cellular process	-0.0515	0.093	-0.0375	0.68	-0.132	0.134	-1.099	0.6175
743	vng743	cellular process	-0.0205	0.1445	-1.0155	0.632	0.109	0.047	1.0795	0.7525
745	spoVR	cellular process	-0.118	0.111	-1.0885	0.6945	0.4595	0.2255	1.3935	0.2755
746	vng746	unknown	0.1575	0.082	1.1175	0.42	0.5275	0.098	1.4455	0.009
748	prkA	cellular process	0.0895	0.056	1.0645	0.619	0.3125	0.0615	1.243	0.117
749	prk	cellular process	0.312	0.0865	1.244	0.102	0.5055	0.11	1.424	0.013
750	gdp	cellular process	0.525	0.2535	1.4625	0.1785	0.1215	0.0375	1.0885	0.578
751	prlR2	transcription and regulation	-0.41	0.0915	-1.331	0.027	0.79	0.1805	1.745	0
752	galE1	nucleotide metabolism	-0.3145	0.1545	-1.252	0.4095	-0.058	0.247	-0.038	0.6475
753	ylnA	transport	0.173	0.354	1.156	0.498	0.067	0.1565	1.052	0.6555
754	vng754	unknown	0.087	0.156	1.067	0.5975	-0.236	0.219	-1.1865	0.418
755	vng755	unknown	0.075	0.222	0.055	0.546	-0.4435	0.0765	-1.362	0.294
757	tfeA	transcription and regulation	-0.313	0	-1.243	0.091	-0.392	0	-1.312	0.063
758	vng758	unknown	-0.3085	0	-1.239	0.0675	-0.053	0	-1.0375	0.751
759	vng759	unknown	-0.306	0.4705	-1.312	0.571	0.191	0.764	1.3215	0.144
761	dip3	general function prediction only	0.0275	0.713	-1.072	0.1205	0.1005	1.126	1.5145	0.048
762	vng762	unknown	0.1975	0.1835	1.1565	0.682	0.202	0.1365	1.16	0.546
763	ybjG	general function prediction only	0.2705	0.5975	1.499	0.3525	-0.098	0.251	-0.067	0.469
764	vng764	unknown	-0.3565	0.3055	-1.3045	0.5405	-0.2945	0.412	-1.2155	0.523
765	vng765	unknown	1.0695	0	2.1115	0	-0.2375	0	-1.179	0.2195
766	prp2	transcription and regulation	-0.2795	0.355	-1.257	0.6355	0.202	0.449	1.188	0.47
767	vng767	unknown	-0.02	0.0905	-1.0155	0.692	-0.118	0.0315	-1.0855	0.698
768	vng768	transcription and regulation	0.341	0.1455	1.277	0.193	-0.2495	0.1015	-1.1925	0.2155
769	vng769	unknown	0.412	0.0655	1.3335	0.1515	-0.3765	0.0475	-1.299	0.2095
771	aldY2	cofactor and secondary metabolites	-0.8025	0.2205	-1.7655	0.001	0.1985	0.15	1.154	0.521
772	vng772	unknown	0.438	0.4925	1.4155	0.1955	-0.229	0.2855	-1.1965	0.7385
775	acd2	carbohydrate and lipid metabolism	-0.3455	0.677	-1.385	0.05	0.216	0.4795	1.211	0.2305
777	taqD	nucleotide metabolism	-0.16	0.2065	-1.1315	0.465	-0.283	0.0865	-1.22	0.343
778	vng778	unknown	0.3135	0.3025	1.2755	0.3265	-0.246	0.182	-1.1955	0.4525
779	arj1	DNA metabolism	0.357	0.3555	1.318	0.2495	-0.077	0.1835	-1.06	0.406
780	vng780	unknown	0.663	0	1.5835	0.0995	-0.214	0	-1.1605	0.623
782	vng782	unknown	-0.2235	0.3165	-1.191	0.5395	-0.371	0.2055	-1.3085	0.573
784	pssA	carbohydrate and lipid metabolism	0.014	0.3915	0.0325	0.2395	-0.1005	0.1365	-1.077	0.5345
786	hcpF	energy metabolism	0.371	0.1195	1.2975	0.0955	-0.1335	0.0305	-1.097	0.5415
787	rps3e	translation	-0.8805	1.0315	-2.5025	0.0975	0.5415	1.2485	2.287	0.31
788	vng788	unknown	0.209	0	1.156	0.21	-0.172	0	-1.1265	0.311
789	vng789	unknown	-0.0905	0.129	-1.069	0.6835	-0.194	0.1045	-1.1485	0.4565
790	rps15p	translation	0.006	0.0455	0.004	0.751	-0.0705	0.038	-1.051	0.6425
793	htr6	cellular process	-0.3015	0.424	-1.292	0.377	-0.252	0.7725	-1.1565	0.011
794	yufN	transport	-0.9635	0.993	-2.479	0.2895	0.5525	1.34	2.1635	0.109
795	hcpC	energy metabolism	-0.5115	0.2285	-1.444	0.2755	-0.145	0.182	-1.112	0.6635
796	cgs	amino acid metabolism	-2.0405	0.715	-4.5525	0.0005	2.3165	0.982	6.294	0.026
798	vng798	unknown	0.596	0.064	1.513	0.0035	0.299	0.044	1.2315	0.12
799	trp9	cellular process	0.1205	0.3315	1.0975	0.4465	0.56	0.3275	1.516	0.38
800	vng800	cellular process	0.384	0.1935	1.3195	0.2425	0.0295	0.195	0.0195	0.5835
801	vng801	cellular process	0.7035	0.203	1.644	0.0225	0.006	0.42	0.037	0.2035
804	vng804	unknown	-0.245	0.3165	-1.2175	0.563	-0.294	0.209	-1.238	0.309
806	htr4	cellular process	0.337	0.2995	1.287	0.3015	-0.344	0.3255	-1.2925	0.348
808	gabD	amino acid metabolism	-0.069	0.627	-1.1205	0.64	-0.2175	0.149	-1.1695	0.8395
810	vng810	unknown	-0.0045	0.3125	-0.005	0.4595	-0.3365	0.2395	-1.2815	0.462
811	vng811	unknown	-0.731	0.412	-1.728	0.1895	1.089	0.706	2.381	0.21
812	htr18	cellular process	0.1925	0.0675	1.144	0.301	0.8295	0.3065	1.817	0.01
813	potD	transport	-0.3255	0.1945	-1.265	0.3445	0.275	0.2785	1.2335	0.4375
814	vng814	unknown	-0.409	0.647	-1.4685	0.408	1.1425	1.148	3.0255	0.383
815	yfmJ	general function prediction only	-0.904	0.143	-1.881	0.034	0.5705	0.5105	1.584	0.3925
816	chi	carbohydrate and lipid metabolism	-1.3115	1.008	-3.1745	0.1345	1.3715	1.2545	3.716	0.1335
818	chi2	unknown	-0.5225	0.303	-1.47	0.2885	0.557	0.3235	1.514	0.347
819	vng819	unknown	-0.1775	0.105	-1.134	0.555	0.421	0.304	1.3695	0.5485
821	vng821	cofactor and secondary metabolites	0.1295	0.124	1.098	0.6335	-0.237	0.097	-1.1835	0.611
822	vng822	cellular process	-0.4445	0.3495	-1.402	0.4985	-0.082	0.178	-1.0615	0.769
823	gspE2	cellular process	0.1185	0.2355	1.0935	0.4065	-0.762	0.348	-1.747	0.258
824	gdb	cofactor and secondary metabolites	-0.044	0.412	-0.053	0.599	-0.504	0.2125	-1.4385	0.528
825	vng825	cofactor and secondary metabolites	0.4625	0.86	0.8245	0.3945	-0.151	0.4475	-1.1325	0.7575
826	dmsR	transcription and regulation	0.1265	0.604	1.1495	0.315	0.122	0.825	1.239	0.4445
828	vng828	energy metabolism	0.0465	0.468	1.053	0.3155	0.4195	0.4855	1.412	0.2115
829	dmsA	energy metabolism	0.0205	0.186	0.018	0.5705	0.3495	0.4075	1.3275	0.4535
830	hmoA	energy metabolism	-0.1735	0.442	-0.1915	0.616	0.0685	0.3265	1.067	0.833
831	moz	energy metabolism	0.1825	0.1825	0.1625	0.594	-0.085	0.1635	-0.064	0.8435
832	vng832	energy metabolism	-0.5885	1.127	-2.0435	0.4595	0.7365	1.0185	2.227	0.3575
834	vng834	unknown	0.301	0.7325	1.581	0.5905	-0.402	0.2655	-1.348	0.792
835	idr2	transcription and regulation	0.304	0.3105	1.2755	0.4945	-0.0475	0.2895	-0.0415	0.498
836	vng836	unknown	0.138	0.5785	1.1475	0.7245	0.334	0.332	1.324	0.6445
837	vng837	transcription and regulation	0.3505	0.283	1.299	0.1755	-0.244	0.1725	-1.194	0.383
838	ssrA	DNA metabolism	0.23	0.476	1.2315	0.537	-0.1025	0.1645	-1.081	0.737
840	vng840	unknown	0.158	0.334	0.131	0.755	-0.0765	0.1225	-0.0615	0.7415
841	icfA	cellular process	-0.244	0.262	-1.206	0.712	0.159	0.261	1.136	0.811
845	vng845	cofactor and secondary metabolites	0.297	0.233	1.245	0.4115	0.077	0.1255	1.058	0.773
846	vng846	unknown	0.111	0.567	1.1155	0.4265	0.024	0.3195	0.0105	0.4695
847	vng847	unknown	0.259	0.156	1.2035	0.5595	-0.4505	0.134	-1.3725	0.4385
849	vng849	unknown	0.0605	0	1.043	0.735	-0.3085	0	-1.24	0.145
851	vng851	unknown	0.525	0.212	1.455	0.117	-0.1365	0.418	-1.1005	0.396
852	bolR3	transcription and regulation	-0.273	0.1215	-1.2135	0.438	-0.0855	0.211	-1.0615	0.538
853	vng853	unknown	0.646	0.043	1.5675	0.001	-0.611	0.0215	-1.529	0.0015
854	vng854	translation	-0.0725	0.176	-0.0565	0.7315	-0.3105	0.1515	-1.247	0.4455
857	vng857	translation	0.512	0.32	1.4615	0.3515	0.163	0.3135	1.139	0.523
858	vng858	unknown	-0.8685	1.1135	-2.456	0.354	1.003	1.202	2.8315	0.363
860	rpoL	transcription and regulation	0.126	0.1085	1.0975	0.593	0.1015	0.0445	1.074	0.5675
861	vng861	unknown	0.2675	0.1665	1.2225	0.4785	0.044	0.2335	0.032	0.396
862	hisF	amino acid metabolism	0.211	0.67	1.2685	0.5935	-0.509	0.4005	-1.5185	0.885
863	vng863	unknown	0.225	0	1.18	0.573	-0.0575	0	-0.042	0.8425
864	purL1	nucleotide metabolism	-0.2265	0.2535	-1.1885	0.5745	-0.18	0.2745	-1.15	0.515
865	pad2	unknown	0.067	0.1165	1.0485	0.782	-0.1805	0.1365	-1.138	0.705
867	asnA	amino acid metabolism	0.4345	0.3105	1.3935	0.308	-0.031	0.2535	-0.028	0.7155
868	mtl4	DNA metabolism	0.1045	0.408	1.098	0.4165	0.607	0.811	1.753	0.19
869	tfbD	transcription and regulation	0.341	0.3745	1.305	0.422	0.0615	0.2255	1.0545	0.7515
870	gatC	translation	0.044	0.235	0.0365	0.2645	0.349	0.31	1.306	0.265
872	gatA	translation	0.0805	0.2175	1.0605	0.509	-0.092	0.259	-1.0725	0.4005
873	ykhA	carbohydrate and lipid metabolism	0.34	0.645	1.396	0.635	-0.164	0.2695	-0.157	0.9265
874	traB	cellular process	0.344	0.0855	1.2745	0.501	0.2685	0.111	1.2085	0.6275
875	vng875	cellular process	0.823	0.8055	2.241	0.368	0.71	0.5755	1.772	0.499
876	purM	nucleotide metabolism	0.191	0.1465	1.1475	0.4595	0.1455	0.174	1.1135	0.5405
878	gul1	transcription and regulation	-0.2445	0	-1.1865	0.5665	0.075	0	1.0535	0.8965
879	vng879	unknown	-0.063	0.037	-1.045	0.83	0.0325	0.0405	0.023	0.773
880	psmA	cellular process	-0.096	0.0515	-1.07	0.5535	0.186	0.0455	1.138	0.2915
881	lig	DNA metabolism	0.5035	0.1465	1.4415	0.064	-0.1135	0.1315	-1.087	0.707
882	pho2	carbohydrate and lipid metabolism	0.02	0.178	0.016	0.5165	-0.1215	0.108	-1.091	0.626
883	vng883	unknown	-0.3535	0.4605	-1.32	0.239	0.22	0.451	1.215	0.3615
884	top6A	DNA metabolism	0.043	0.0515	1.031	0.7365	0.157	0.1035	1.1185	0.466
885	top6B	DNA metabolism	-0.082	0.072	-1.06	0.67	0.1295	0.184	1.1025	0.602
887	gyrB	DNA metabolism	-0.2295	0.649	-1.311	0.277	0.2565	0.562	1.305	0.537
889	gyrA	DNA metabolism	0.2735	0.0985	1.2125	0.3195	-0.0565	0.2705	-1.0425	0.422
890	imd2	transcription and regulation	-0.1105	0.127	-1.084	0.674	-0.208	0.0855	-1.1575	0.6355
891	yjlD	general function prediction only	0.2375	0.5	1.2325	0.29	-0.4615	0.182	-1.3905	0.2265
892	vng892	unknown	-0.082	0.222	-1.0685	0.7295	0.0775	0.2335	0.076	0.8155
893	udp2	nucleotide metabolism	0.0605	0.201	0.045	0.681	-0.021	0.1405	-1.017	0.8265
896	cda	nucleotide metabolism	-0.126	0.013	-1.0915	0.6415	-0.201	0.1905	-1.163	0.529
897	rbsC1	transport	-0.0515	0.2305	-0.032	0.7725	-0.004	0.1815	-0.0005	0.7965
898	rbsC2	transport	-0.1215	0.1535	-1.094	0.613	0.0495	0.1755	0.041	0.6295
901	rbsA	transport	0.2035	0.2125	1.1635	0.3925	-0.033	0.202	-1.0295	0.6635
903	yufN	unknown	-0.1045	0.2165	-1.087	0.7195	-0.2205	0.351	-1.177	0.4245
905	pmu2	carbohydrate and lipid metabolism	0.1015	0.288	1.0735	0.6085	-0.3285	0.1915	-1.2685	0.5675
906	vng906	unknown	-0.233	0.1235	-1.1795	0.2995	-0.303	0.039	-1.2345	0.239
907	vng907	unknown	0.1425	0.1265	1.1085	0.5195	-0.221	0.0865	-0.1825	0.45
908	putP	transport	-0.1065	0.3385	-1.0955	0.3825	-0.43	0.1845	-1.36	0.3265
909	vng909	unknown	0.121	0.1665	1.094	0.5665	0.387	0.054	1.3085	0.309
911	vng911	unknown	-0.0825	0.2765	-0.067	0.4525	0.0855	0.2595	1.076	0.5635
913	vng913	unknown	-0.039	0.157	-1.0285	0.6625	0.034	0.2735	0.046	0.766
914	vng914	unknown	0.0375	0.426	1.044	0.5085	-0.242	0.3585	-1.199	0.549
915	hakA	amino acid metabolism	-0.0665	0.4105	-1.067	0.196	-0.175	0.844	-1.1705	0.0025
916	ark	cellular process	0.178	0.215	1.144	0.5445	0.2275	0.3295	1.2145	0.605
917	hrg	transcription and regulation	-0.188	0.281	-1.1615	0.505	-0.1475	0.211	-1.114	0.475
918	vng918	unknown	0.068	0	0.0535	0.4065	-0.236	0	-1.1815	0.306
919	gst	DNA metabolism	0.395	0.487	1.4055	0.4995	0.774	0.831	2.0055	0.4895
920	vng920	carbohydrate and lipid metabolism	0.0335	0.3555	0.0395	0.34	-0.0195	0.255	-1.014	0.6685
921	potA1	unknown	-0.4085	0.075	-1.3295	0.053	-0.378	0.1435	-1.306	0.203
923	sfuB	transport	-0.341	0.34	-1.305	0.6245	0.364	0.281	1.321	0.7275
924	ibp	transport	0.218	0.121	1.168	0.4955	-0.219	0.316	-1.184	0.378
925	vng925	transport	-0.2555	0.6525	-1.3095	0.5455	-0.159	0.238	-1.1285	0.6685
926	vng926	unknown	-0.155	0.535	-1.1745	0.5435	-0.3835	0.614	-1.4455	0.822
927	vng927	unknown	0.094	0.201	1.077	0.5205	0.069	0.122	1.0515	0.556
928	mak	unknown	-0.2285	0.217	-1.1815	0.277	-0.501	0.089	-1.418	0.058
930	yvbT	general function prediction only	0.3515	0.5475	1.3745	0.4365	0.064	0.162	1.0495	0.793
931	acaB2	energy metabolism	-0.389	0.0505	-1.3105	0.046	-0.4645	0.0225	-1.38	0.0285
932	acaR2	carbohydrate and lipid metabolism	-0.194	0.1805	-1.153	0.453	-0.3705	0.0845	-1.2955	0.3155
933	yqjM	transcription and regulation	-0.5155	0.76	-1.6805	0.556	0.62	1.19	2.301	0.483
934	vng934	energy metabolism	0.4405	0.331	1.4005	0.2005	-0.6415	0.0995	-1.564	0.013
935	noxC	unknown	0.364	0	1.2865	0.0525	0.093	0	1.067	0.6585
936	vng936	energy metabolism	0.263	0.41	1.2525	0.477	-0.416	0.155	-1.342	0.378
937	gap	carbohydrate and lipid metabolism	2.8365	0.8235	8.4515	0	-3.5535	0.8765	-13.965	0.0615
938	gufA	energy metabolism	0.3185	0.391	1.296	0.3485	-0.053	0.3725	-1.0475	0.1235
940	acs3	general function prediction only	0.272	0.048	1.2085	0.124	-0.232	0.0485	-1.1755	0.2045
941	vng941	energy metabolism	-0.0595	0.0805	-1.0435	0.652	-0.2155	0.037	-1.162	0.276
942	cheW2	unknown	0.1995	0.27	1.1635	0.3285	-0.352	0.0365	-1.2765	0.3005
943	arlR8	cellular process	-0.0765	0.013	-1.055	0.7665	-0.0415	0.0285	-0.03	0.821
945	vng945	transcription and regulation	0.3355	0.0515	1.2635	0.152	-0.318	0.0485	-1.2475	0.27
946	minD1	unknown	0.0895	0.0205	1.0645	0.608	-0.0615	0.108	-1.0445	0.4805
947	fapJ	cellular process	0.332	0.522	1.3855	0.587	0.042	0.174	1.031	0.8055
949	gspE3	cellular process	-0.025	0.1015	-1.0215	0.816	-0.49	0.087	-1.4075	0.117
950	fapH	cellular process	-0.038	0.3945	-0.0265	0.047	-0.236	0.447	-1.2235	0.209
953	vng953	cellular process	-0.341	0.0755	-1.269	0.0785	0.239	0.121	1.1845	0.1865
954	vng954	cellular process	-0.0405	0.2745	-1.024	0.198	0.03	0.037	0.0215	0.7325
955	fapE	cellular process	0.1315	0.116	1.099	0.4895	-0.5125	0.0805	-1.4285	0.0095
958	htr15	cellular process	0.104	0.1875	1.0835	0.5525	-0.207	0.19	-1.164	0.3255
959	vng959	cellular process	-0.113	0.217	-1.089	0.634	-0.0925	0.065	-0.0715	0.815
960	flaB1	cellular process	1.2895	0.077	2.4485	0	-0.186	0.011	-1.138	0.2765
961	flaB2	cellular process	1.26	0.1685	2.4125	0	-0.256	0.011	-1.1945	0.1265
962	flaB3	cellular process	1.244	0	2.3865	0	-0.2115	0	-1.1585	0.2095
963	cpcE	cellular process	-0.0635	0.0325	-1.0455	0.7045	-0.1385	0.0935	-1.103	0.4445
964	vng964	unknown	0.2235	0.075	1.171	0.297	-0.2625	0.198	-1.2105	0.309
965	vng965	unknown	0.059	0.1165	1.0435	0.576	-0.1185	0.0595	-1.0865	0.6295
966	cheR	cellular process	0.1395	0.1595	1.107	0.363	0.1445	0.14	1.1105	0.5025
967	cheD	cellular process	0.422	0	1.34	0.0185	0.2395	0	1.1825	0.2185
969	vng969	cellular process	0.1315	0.0425	1.097	0.544	0.0885	0.081	1.0645	0.5945
970	cheC1	cellular process	0.201	0.163	1.156	0.343	-0.2535	0.1435	-1.1985	0.284
971	cheA	cellular process	0.2235	0.111	1.1715	0.294	-0.2595	0.1375	-1.202	0.2705
973	cheB	cellular process	0.1245	0.331	1.0895	0.182	-0.441	0.0935	-1.3605	0.076
974	cheY	cellular process	0.5845	0.0635	1.501	0.0015	-0.467	0.072	-1.384	0.078
976	cheW1	cellular process	0.293	0.0285	1.226	0.0955	-0.4965	0.0565	-1.4125	0.008
978	vng978	unknown	0.3645	0.152	1.295	0.1465	-0.3075	0.095	-1.24	0.16
979	vng979	unknown	-0.1065	0.496	-1.0905	0.383	0.273	0.2825	1.2255	0.465
981	vng981	unknown	-0.4995	1.6135	-2.8005	0.339	1.244	1.917	6.425	0.6085
982	vng982	amino acid metabolism	0.117	0.2315	1.0895	0.5285	-0.145	0.232	-1.114	0.544
983	vng983	unknown	-0.0425	0.189	-1.033	0.694	-0.453	0.13	-1.3745	0.339
985	vng985	unknown	-0.0195	0.22	-0.0245	0.7635	-0.1345	0.213	-1.1095	0.807
986	vng986	unknown	-0.135	0.67	0.086	0.4735	0.1535	0.318	1.1295	0.4295
987	vng987	unknown	-0.4665	0.6565	-1.5175	0.68	-0.359	0.565	-1.4475	0.9335
988	vng988	unknown	-0.0885	0.7925	-1.124	0.8425	0.0155	0.295	0.0075	0.961
989	xcd	unknown	0.172	0.2605	1.1385	0.6645	-0.188	0.285	-1.154	0.6335
990	vng990	DNA metabolism	-0.097	0.2955	-1.0815	0.5565	0.0475	0.2795	0.036	0.4575
991	vng991	unknown	-0.339	0.328	-1.2955	0.593	0.172	0.353	1.1545	0.7495
992	vng992	unknown	-1.175	0.5625	-2.4285	0.039	0.6385	0.717	1.7145	0.1795
993	vng993	unknown	-0.283	0.2805	-1.2375	0.7095	0.2785	0.4345	1.2715	0.805
994	vng994	unknown	0.4745	0.061	1.413	0.657	-0.1925	0.078	-1.1475	0.807
995	vng995	unknown	-0.5405	0.028	-1.4555	0.002	-0.059	0.181	-1.0475	0.5635
996	boa4	unknown	-0.5515	0.185	-1.4785	0.289	-0.3415	0.208	-1.278	0.601
997	acs2	transcription and regulation	-1.243	0.7335	-2.6865	0.057	0.3305	0.4055	1.3305	0.439
998	yajO2	energy metabolism	-1.3065	0.6585	-2.7405	0.0205	0.581	0.373	1.5525	0.3075
999	vng999	energy metabolism	-0.396	0.048	-1.3165	0.0435	0.008	0.041	0.0055	0.855
1000	vng1000	unknown	0.047	0.3105	0.0155	0.7345	-0.0725	0.1195	-1.0565	0.878
1001	guaB	unknown	-0.1155	0.246	-1.094	0.505	0.059	0.3565	1.063	0.6245
1002	vng1002	nucleotide metabolism	0.168	0.0855	1.125	0.3785	-0.3975	0.1655	-1.3265	0.185
1003	vng1003	unknown	0.19	0	1.1415	0.3035	-0.372	0	-1.2945	0.088
1005	vng1005	unknown	0.6165	0.239	1.616	0.6525	0.0425	0.2675	0.039	0.7285
1006	vng1006	unknown	0.014	0.1995	0.0115	0.7715	-0.005	0.095	-0.0035	0.9165
1007	vng1007	unknown	0.3485	0.162	1.29	0.736	-0.1915	0.052	-1.1475	0.8265
1008	flaA1a	cellular process	1.2795	0.142	2.4405	0	-0.0775	0.002	-1.0555	0.634
1009	flaA2	cellular process	0.0875	0	1.0625	0.606	-0.8905	0	-1.8535	0
1011	vng1011	unknown	-0.0825	0.2	-1.0635	0.443	0.0955	0.4245	1.1025	0.27
1012	vng1012	cellular process	0.4665	0	1.383	0.0105	-0.1035	0	-1.076	0.598
1013	htr13	cellular process	0.3585	0.3135	1.31	0.157	-0.2015	0.2025	-1.162	0.4995
1014	umuC	DNA metabolism	0.0515	0.0845	1.0375	0.705	-0.1175	0.0415	-1.0855	0.6095
1015	vng1015	unknown	-0.1135	0	-1.082	0.6785	-0.2955	0	-1.232	0.307
1017	vng1017	unknown	-0.004	0.4345	-1.013	0.105	0.111	0.6305	1.1435	0.1005
1018	adh3	general function prediction only	-0.252	0.3645	-1.2355	0.561	-0.321	0.1045	-1.2525	0.42
1020	vng1020	carbohydrate and lipid metabolism	-0.0145	0.1655	-0.0105	0.7135	0.0035	0.227	0.0005	0.6415
1021	vng1021	unknown	-0.649	0.4505	-1.645	0.2555	0.3105	0.184	1.249	0.1305
1023	vng1023	amino acid metabolism	-0.6315	0.0645	-1.5505	0.0915	0.5535	0.142	1.4835	0.125
1024	vng1024	cofactor and secondary metabolites	-0.682	0.0655	-1.607	0.0005	0.4935	0.1045	1.417	0.0235
1025	vng1025	unknown	-1.1415	0.2615	-2.2495	0.141	0.9985	0.209	2.074	0.4195
1026	vng1026	unknown	0.0015	0.117	0.0005	0.7895	0.153	0.3535	1.1285	0.6215
1027	tpiA	carbohydrate and lipid metabolism	-0.485	0.6375	-1.5535	0.498	0.529	0.8	1.703	0.388
1029	mbf1	transcription and regulation	-0.015	0.1765	-1.013	0.4565	-0.078	0.1855	-1.0635	0.566
1030	pgsA	carbohydrate and lipid metabolism	0.0425	0.4405	0.0575	0.5745	-0.1795	0.3055	-1.1585	0.63
1031	vng1031	nucleotide metabolism	-0.333	0.337	-1.285	0.284	-0.3235	0.212	-1.2665	0.5445
1033	hisC1	amino acid metabolism	-0.2425	0.291	-1.206	0.462	-0.0935	0.13	-1.072	0.7975
1034	vng1034	unknown	0.047	0.3355	1.042	0.743	-0.1805	0.1845	-1.1425	0.8465
1035	tdl	amino acid metabolism	-0.078	0.2545	-0.055	0.4605	0.378	0.9045	1.4605	0.4145
1036	vng1036	unknown	-0.232	0.2015	-1.186	0.614	-0.1205	0.11	-0.0915	0.802
1037	hpcE	cofactor and secondary metabolites	-0.416	0.124	-1.3395	0.28	0.5665	0.88	1.8725	0.347
1038	vng1038	unknown	0.115	0.176	1.088	0.544	0.554	0.224	1.4865	0.2245
1039	vng1039	unknown	-0.475	0.259	-1.412	0.252	0.1335	0.1875	1.103	0.567
1041	vng1041	unknown	-0.116	0.1595	-1.087	0.6385	0.2975	0.415	1.282	0.575
1042	vng1042	unknown	-0.0625	0.0525	-0.0465	0.835	-0.3435	0.082	-1.271	0.2465
1046	vng1046	unknown	-0.255	0.115	-1.201	0.462	-0.1595	0.288	-1.1425	0.417
1047	vng1047	unknown	-0.475	0.1015	-1.3935	0.643	0.1565	0.305	0.123	0.8595
1048	udg1	nucleotide metabolism	-0.5735	0.279	-1.517	0.094	0.1035	0.2855	1.0925	0.6045
1050	vng1050	unknown	-1.271	1.5975	-4.216	0.1035	1.528	1.804	6.033	0.479
1052	vng1052	unknown	0.694	0	1.619	0	-0.6445	0	-1.5635	0.0005
1053	gtl	general function prediction only	0.0175	0.2575	1.0265	0.6605	0.217	0.2435	1.1785	0.754
1054	ptp	transport	0.161	1.0105	1.365	0.322	0.0395	0.337	1.0275	0.572
1055	graD4	nucleotide metabolism	-0.2335	0.0565	-1.177	0.5205	0.1985	0.189	1.158	0.6305
1056	vng1056	unknown	-0.228	0.1425	-1.1845	0.7475	0.091	0.263	1.0775	0.801
1057	vng1057	unknown	-0.5305	0.128	-1.4565	0.193	-0.362	0.158	-1.2935	0.3535
1058	vng1058	unknown	-0.334	0.1615	-1.269	0.482	-0.2845	0.798	-1.4105	0.5725
1059	gyf	general function prediction only	-0.197	0.412	-1.1835	0.718	-0.1555	0.1935	-1.1245	0.775
1060	vng1060	unknown	-0.6965	0.301	-1.656	0.063	0.7665	0.315	1.7415	0.0445
1062	rfbQ	carbohydrate and lipid metabolism	-0.845	0.5115	-1.8975	0.4145	0.103	0.385	1.091	0.6485
1063	vng1063	unknown	-0.4195	0.506	-1.4135	0.1755	0.385	0.2845	1.3315	0.261
1064	vng1064	unknown	0.4105	0	1.334	0.2205	0.719	0	1.6715	0.0615
1065	vng1065	cofactor and secondary metabolites	-0.0945	0.44	-1.0975	0.522	-0.15	0.3565	-1.1295	0.465
1066	vng1066	unknown	0.1715	0.3665	1.1595	0.7235	-0.3495	0.238	-1.2945	0.7395
1067	exoM	cellular process	-0.35	0.158	-1.2825	0.56	-0.0455	0.1735	-0.032	0.893
1068	tot	general function prediction only	-0.2045	0.3835	-1.18	0.436	0.054	0.1695	0.0395	0.7265
1069	vng1069	unknown	-0.068	0.034	-1.0485	0.7235	-0.029	0.126	-0.0245	0.583
1070	gpdA1	carbohydrate and lipid metabolism	-0.427	0.191	-1.357	0.115	0.5835	0.289	1.53	0.094
1071	cinR	transcription and regulation	0.131	0.178	1.0965	0.4015	0.0195	0.1635	0.012	0.615
1073	lfl1	cofactor and secondary metabolites	0.3405	0.1245	1.271	0.247	-0.356	0.146	-1.287	0.2385
1074	ykfB2	cofactor and secondary metabolites	-0.1665	0.1785	-1.129	0.6385	-0.2335	0.0925	-1.179	0.6215
1075	menA	cofactor and secondary metabolites	-0.0885	0.1045	-1.066	0.687	-0.291	0.2235	-1.2385	0.431
1077	opuD	transport	0.644	0.676	1.9025	0.26	0.0255	0.286	0.021	0.726
1079	menB	cofactor and secondary metabolites	-0.256	0.37	-1.2435	0.6185	-0.0375	0.269	-1.0315	0.7575
1081	menD	cofactor and secondary metabolites	0.272	0.3155	1.247	0.504	-0.116	0.3155	-1.101	0.515
1083	menF	cofactor and secondary metabolites	0.8095	0.137	1.7605	0.0005	-0.471	0.297	-1.418	0.144
1084	yuiH	general function prediction only	0.2635	0.134	1.2085	0.527	-0.456	0.0335	-1.372	0.2985
1085	vng1085	unknown	0.004	0.044	0.0025	0.8005	-0.1405	0.057	-1.105	0.397
1086	vng1086	unknown	0.125	0.1135	1.092	0.307	-0.275	0.048	-1.2105	0.153
1087	vng1087	unknown	-0.2125	0.159	-1.1665	0.595	-0.0085	0.52	0.0285	0.4855
1088	vng1088	unknown	0.01	0.169	0	0.5475	0.327	0.095	1.2575	0.36
1089	purA	nucleotide metabolism	0.528	0.2305	1.4615	0.141	-0.297	0.3575	-1.2575	0.338
1090	vng1090	unknown	0.7865	0.0305	1.726	0.0005	-0.6605	0.029	-1.581	0.002
1092	vng1092	unknown	0.0465	0.044	1.033	0.7495	-0.219	0.0855	-1.166	0.2585
1093	vng1093	unknown	-0.0185	0.0575	-0.0135	0.7395	-0.145	0.1115	-1.109	0.433
1094	vng1094	unknown	0.1245	0.291	1.0985	0.566	-0.022	0.5905	-0.0335	0.43
1095	vng1095	unknown	-0.3135	0.1775	-1.2555	0.3645	0.183	0.326	1.1485	0.684
1096	arlR9	transcription and regulation	-0.189	0.2115	-1.151	0.543	-0.109	0.263	-1.091	0.493
1097	cysS	translation	0.033	0.1685	1.02	0.561	-0.5035	0.102	-1.4225	0.046
1099	vng1099	unknown	-0.3185	0.565	-1.2985	0.005	0.392	0.6905	1.402	0.002
1100	vng1100	cofactor and secondary metabolites	0.33	0.1115	1.2625	0.273	-0.43	0.1095	-1.352	0.2215
1101	vng1101	unknown	0.3095	0.215	1.255	0.3675	-0.0915	0.188	-1.0715	0.452
1103	rpl12p	translation	-0.059	0.0155	-1.042	0.724	-0.5085	0.028	-1.423	0.005
1104	rpl10p	translation	-0.206	0.0545	-1.1545	0.2995	-0.3215	0.2925	-1.273	0.2555
1105	rpl1p	translation	-0.4015	0.3415	-1.361	0.2135	-0.213	0.68	-1.1645	0.0865
1108	rpl11p	translation	0.1	0.176	1.0765	0.4735	-0.4375	0.1255	-1.3595	0.2055
1110	vng1110	unknown	0.614	0.291	1.6265	0.602	0.0495	0.1285	1.0375	0.9565
1111	drg	translation	-0.1705	0.127	-1.1295	0.3225	-0.1825	0.2045	-1.146	0.5205
1112	vng1112	unknown	0.5245	0.3085	1.484	0.487	0.0675	0.3455	1.0485	0.68
1114	glo1	amino acid metabolism	0.168	0.1495	1.128	0.312	-0.072	0.1785	-1.0515	0.407
1115	vng1115	unknown	-0.2635	0.0545	-1.2025	0.4205	0.3525	0.126	1.287	0.257
1117	vng1117	unknown	0.189	0.347	0.183	0.7825	-0.1315	0.2475	-1.1045	0.69
1118	lds	translation	0.276	0.297	1.239	0.6555	0.167	0.4155	1.156	0.7135
1119	vng1119	unknown	0.204	0.058	1.153	0.395	-0.4045	0.0375	-1.3245	0.114
1120	vng1120	unknown	0.4205	0.328	1.372	0.229	-0.6245	0.1325	-1.5485	0.0475
1121	aspC2	amino acid metabolism	-0.3035	0.267	-1.255	0.675	-0.0255	0.2345	-0.025	0.823
1123	aclR1	transcription and regulation	0.4825	0.158	1.406	0.049	-0.344	0.2125	-1.282	0.1835
1125	korB	energy metabolism	1.1065	0.0765	2.157	0	-1.762	0.0735	-3.3965	0
1128	korA	energy metabolism	1.149	0.0725	2.22	0	-1.757	0.082	-3.386	0
1130	vng1130	unknown	0.285	0	1.2185	0.6035	-0.792	0	-1.732	0.2855
1131	mrp	cellular process	0.373	0.1145	1.3	0.1095	-0.0745	0.4275	-1.057	0.057
1132	rps13p	translation	0.5465	0.1605	1.473	0.094	-0.589	0.0825	-1.5075	0.067
1133	rps4p	translation	0.3985	0.055	1.3195	0.0285	-0.7475	0.029	-1.68	0
1134	rps11p	translation	0.388	0.0485	1.309	0.029	-0.8175	0.049	-1.7645	0
1136	rpb3	transcription and regulation	0.1495	0.0245	1.1095	0.4195	-0.6615	0.114	-1.5865	0.0025
1137	rpl18e	translation	-0.0035	0.322	-0.0145	0.4095	-0.2425	0.201	-1.192	0.4185
1138	rpl13p	translation	0.058	0.101	1.041	0.557	-0.356	0.071	-1.2815	0.145
1139	rps9p	translation	0.1435	0.083	1.1065	0.4725	-0.3455	0.0865	-1.2735	0.1215
1140	rpoN	transcription and regulation	0.198	0	1.1475	0.2835	-0.4235	0	-1.341	0.0365
1141	rpoK	transcription and regulation	0.2355	0.051	1.1795	0.2575	-0.2895	0.029	-1.2225	0.131
1142	eno	carbohydrate and lipid metabolism	0.167	0.245	1.1335	0.3135	-0.2695	0.123	-1.21	0.3255
1143	rps2p	translation	0.128	0.1045	1.095	0.563	-0.208	0.1945	-1.163	0.355
1144	vng1144	unknown	0.5805	0.1115	1.503	0.0175	0.338	0.3	1.2935	0.3445
1145	mvk	carbohydrate and lipid metabolism	0.1145	0.3255	1.1	0.358	-0.055	0.308	-0.0475	0.633
1148	argB	amino acid metabolism	-0.212	0.026	-1.159	0.286	-0.106	0.074	-1.0785	0.539
1149	hym	general function prediction only	-0.128	0.139	-1.0985	0.5965	-0.069	0.3275	-1.048	0.2365
1150	idsA	cofactor and secondary metabolites	-0.08	0.17	-1.0625	0.6275	-0.088	0.395	-1.0615	0.4035
1151	vng1151	unknown	-0.186	0.2695	-1.1505	0.716	-0.2375	0.158	-1.186	0.894
1153	gltS	translation	-0.1215	0.3285	-0.087	0.7175	-0.0605	0.2215	-1.043	0.8705
1154	vng1154	unknown	0.2235	0.189	1.1785	0.457	0.287	0.355	1.2565	0.461
1156	afa	cellular process	0.1335	0.094	1.0995	0.6695	0.2905	0.26	1.2455	0.5325
1157	rphs6	translation	0.381	0.0275	1.3035	0.043	-0.674	0.016	-1.5955	0.001
1158	rps28e	translation	0.021	0	1.0145	0.921	-0.832	0	-1.782	0.0005
1159	rpl24e	translation	-0.0985	0.028	-1.071	0.6525	-0.544	0.0025	-1.458	0.03
1160	ndk	nucleotide metabolism	0.0535	0.069	0.0385	0.609	-0.2245	0.2055	-1.181	0.424
1162	vng1162	unknown	0.8865	0.6035	2.32	0.621	-0.5085	0.4275	-1.504	0.886
1163	hemK	cofactor and secondary metabolites	-1.125	1.049	-2.7855	0.351	1.606	1.3875	4.575	0.114
1164	vng1164	unknown	-0.303	0.3405	-1.265	0.567	-0.1395	0.129	-1.1065	0.894
1165	ksgA	translation	-0.255	0.316	-1.2195	0.522	-0.4235	0.097	-1.3445	0.4955
1168	vng1168	translation	0.165	0.061	1.122	0.385	-0.31	0.037	-1.2395	0.11
1169	rpb4	transcription and regulation	-0.0315	0.3255	-0.024	0.658	-0.5295	0.193	-1.4635	0.5955
1170	rpl21e	translation	0.2	0.088	1.152	0.4425	-0.5145	0.093	-1.4325	0.066
1172	metB	amino acid metabolism	-0.361	0.1155	-1.2915	0.3485	-0.217	0.185	-1.1765	0.4435
1173	eef1b	translation	0.297	0	1.229	0.1175	0.066	0	1.0475	0.745
1174	nop58	translation	-0.1665	0.415	-1.1725	0.5865	-0.134	0.5995	-1.0765	0.3255
1175	phoR	cellular process	0.151	0.2155	1.121	0.3405	0.3035	0.1765	1.243	0.301
1176	fib	translation	-0.179	0.2375	-1.14	0.4095	-0.235	0.1845	-1.187	0.577
1178	vng1178	unknown	-0.0655	0	-0.056	0.714	-0.2715	0	-1.2075	0.861
1179	aclR2	transcription and regulation	0.0185	0.264	0.016	0.592	-0.047	0.1765	-1.0375	0.7135
1180	msrA	cellular process	0.18	0.146	1.1375	0.3695	-0.27	0.137	-1.2115	0.3765
1181	flaA1b	cellular process	-0.396	0.193	-1.328	0.295	0.3785	0.637	1.395	0.154
1182	vng1182	unknown	0.238	0.172	1.188	0.666	-0.37	0.2065	-1.306	0.6015
1183	vng1183	unknown	0.149	0	1.109	0.4505	0.01	0	0.0075	0.7895
1184	nirJ	cofactor and secondary metabolites	0.1125	0.377	1.106	0.617	-0.2255	0.256	-1.186	0.6675
1185	pqqE	cofactor and secondary metabolites	0.2085	0.3515	1.189	0.449	0.441	0.4335	1.4555	0.2705
1187	pan1	energy metabolism	-0.0155	0.287	-0.0175	0.76	0.161	0.4155	1.151	0.573
1188	hcpD	energy metabolism	0.081	0.0265	1.058	0.6695	0.1125	0.2195	1.0905	0.3395
1189	vng1189	unknown	-0.0165	0	-1.011	0.9255	-0.357	0	-1.281	0.0455
1190	sod1	cellular process	-0.309	0	-1.2405	0.0935	-0.5565	0	-1.471	0.001
1191	acd3	carbohydrate and lipid metabolism	-0.2785	0.256	-1.2345	0.672	-0.2065	0.1975	-1.169	0.79
1193	hik1	cellular process	-0.343	0.8405	-1.5295	0.3855	0.8205	1.1765	2.7285	0.3675
1194	vng1194	unknown	0.0515	0.0785	1.0375	0.6705	0.239	0.156	1.19	0.233
1196	vng1196	unknown	-0.358	0	-1.283	0.056	0.279	0	1.2145	0.164
1197	bcp	cellular process	-0.1825	0.125	-1.1385	0.6405	-0.0665	0.162	-1.051	0.764
1198	vng1198	energy metabolism	-0.2545	0.3065	-1.22	0.772	-0.2995	0.1735	-1.242	0.7645
1200	vng1200	unknown	-0.118	0.449	-1.1205	0.3335	0.0475	0.3035	0.0355	0.367
1201	fucA	carbohydrate and lipid metabolism	-0.038	0.42	-0.0365	0.0975	0.775	1.0455	2.1635	0.173
1202	vng1202	unknown	-0.1325	0.2245	-1.1105	0.8155	-0.1465	0.3985	-1.1285	0.839
1204	gdhA2	amino acid metabolism	-0.049	0.2675	-1.044	0.5445	0.3455	0.1075	1.2755	0.368
1205	eac	nucleotide metabolism	-0.167	0.0995	-1.125	0.4675	-0.2115	0.429	-1.193	0.3035
1207	bolR4	transcription and regulation	0.1135	0.385	1.1025	0.5725	0.0315	0.3415	1.0365	0.612
1208	hutU	amino acid metabolism	0.254	0.461	0.326	0.3985	-0.206	0.2175	-1.1645	0.518
1209	hutG	amino acid metabolism	0.1445	0.5645	1.2045	0.587	-0.1275	0.197	-1.1025	0.7285
1211	hutI	amino acid metabolism	0.1715	0.256	1.134	0.4035	0.731	0.5185	1.793	0.1145
1212	hutH	amino acid metabolism	0.072	0.519	1.143	0.677	0.178	0.363	1.176	0.5255
1213	exo	DNA metabolism	0.818	0.1435	1.773	0.0275	-0.745	0.2425	-1.7005	0.1725
1214	vng1214	unknown	0.093	0.067	1.068	0.6635	-0.1505	0.1105	-1.1145	0.5805
1215	pai1	transcription and regulation	0.648	0.1845	1.597	0.6315	-0.1795	0.0265	-0.1435	0.956
1216	pgk	carbohydrate and lipid metabolism	-0.322	0.409	-1.307	0.535	-0.156	0.2255	-1.137	0.691
1218	vng1218	unknown	-0.346	0.4285	-1.3315	0.331	-0.2925	0.2135	-1.238	0.5165
1219	urk	nucleotide metabolism	-0.0625	0.171	-1.049	0.689	-0.1265	0.1155	-1.0955	0.631
1220	vng1220	unknown	0.173	0.1595	1.135	0.498	-0.224	0.1485	-1.1745	0.4275
1224	orc8	DNA metabolism	0.0545	0.582	0.06	0.5445	0.0865	0.073	1.066	0.924
1226	vng1226	unknown	0.299	0	1.2445	0.4895	0.37	0	1.296	0.2615
1227	vng1227	unknown	0.4985	0.2275	1.4335	0.308	-0.606	0.262	-1.546	0.3465
1228	urg2	DNA metabolism	-0.2195	0.12	-1.1695	0.4475	0.0225	0.405	0.0495	0.518
1229	vng1229	transcription and regulation	-0.125	0.295	-1.1035	0.674	0.084	0.3155	0.083	0.8105
1230	aroC	amino acid metabolism	0.007	0.1835	0.003	0.552	-0.1485	0.1995	-1.117	0.5135
1232	psc	amino acid metabolism	0.313	0.3105	1.275	0.562	0.0155	0.201	0.0145	0.629
1233	pepQ2	amino acid metabolism	-0.304	0.2025	-1.2475	0.3985	0.1745	0.0925	1.132	0.6745
1234	hik2	cellular process	-0.3305	0.2105	-1.2715	0.589	0.085	0.254	0.067	0.78
1235	vng1235	amino acid metabolism	0.237	0.083	1.1815	0.347	0.0195	0.273	0.016	0.264
1236	vng1236	unknown	0.122	0.2905	0.111	0.5855	0.09	0.465	1.109	0.476
1237	aclR3	transcription and regulation	0.059	0.267	1.044	0.6185	0.034	0.188	0.0245	0.693
1238	vng1238	unknown	-1.8035	0.8855	-4.277	0	2.7535	1.342	10.708	0
1239	vng1239	unknown	0.2075	0.041	1.155	0.227	-0.0305	0.071	-0.0225	0.6825
1240	yhdG	transport	-3.5185	0.452	-12.1205	0	4.2805	0.451	20.4835	0
1241	surE	general function prediction only	0.2835	0	1.217	0.1175	-0.126	0	-1.092	0.5035
1244	vng1244	amino acid metabolism	-0.2225	0.3755	-0.1825	0.38	0.0095	0.0855	0.007	0.624
1245	vng1245	amino acid metabolism	0.2775	0.205	1.2255	0.4285	-0.186	0.173	-1.1465	0.727
1246	vng1246	unknown	0.1105	0.1735	1.085	0.5855	-0.245	0.1355	-1.1905	0.473
1247	ybhF	transport	-0.0095	0.231	-0.0075	0.493	0.1195	0.278	1.104	0.6075
1249	vng1249	unknown	-0.197	0.287	-1.169	0.649	-0.11	0.2245	-1.0875	0.6385
1250	vng1250	unknown	-0.916	0.1505	-1.8975	0.0275	0.262	0.2545	1.218	0.5065
1251	helA	DNA metabolism	-0.301	0.227	-1.247	0.3475	-0.016	0.134	-0.0115	0.5765
1252	yhcR	general function prediction only	0.72	0.8615	2.6245	0.547	0.223	0.3555	1.201	0.819
1253	rfa7	unknown	-0.945	0.01	-1.93	0.317	-0.1865	0.0335	-1.1385	0.8925
1255	rfa2	DNA metabolism	-0.012	0.528	-0.0225	0.24	0.257	0.3035	1.2235	0.525
1256	ribG	cofactor and secondary metabolites	-0.497	0.7095	-1.523	0.0785	1.024	0.6105	2.2045	0.1885
1257	vng1257	unknown	-0.1825	0.105	-1.1395	0.5205	0.0105	0.384	-0.0025	0.3485
1259	trxB2	nucleotide metabolism	-0.258	0.186	-1.2085	0.372	-0.132	0.209	-1.103	0.311
1260	vng1260	unknown	0.1575	0.211	1.126	0.589	-0.107	0.01	-1.078	0.8795
1261	vng1261	unknown	0.22	0.014	1.165	0.185	0.028	0.02	1.0205	0.8035
1262	eif2b	translation	0.075	0.165	0.057	0.379	-0.0965	0.0405	-1.07	0.7685
1263	vng1263	unknown	0.274	0.269	1.23	0.382	-0.244	0.2855	-1.207	0.3725
1264	vng1264	unknown	-0.9915	0.1915	-2.0065	0	0.226	0.269	1.1875	0.3235
1266	ogg	DNA metabolism	0.2925	0.138	1.2355	0.4295	-0.073	0.1895	-1.0565	0.6425
1268	vng1268	unknown	-0.1505	0.164	-1.1165	0.445	-0.1315	0.088	-1.098	0.612
1270	vng1270	unknown	-0.2235	0.266	-1.1995	0.94	-0.36	0.485	-1.3625	0.959
1271	vng1271	unknown	-0.4405	0.3485	-1.4105	0.704	-0.507	0.2855	-1.4585	0.7695
1272	vng1272	unknown	-0.03	0.103	-0.0225	0.787	-0.171	0.135	-1.133	0.7475
1273	moaC	cofactor and secondary metabolites	0.226	0.3985	1.1945	0.026	-0.302	0.1905	-1.2445	0.263
1275	hflX2	cellular process	-0.4565	0.4455	-1.442	0.466	0.207	0.7285	1.2885	0.233
1276	vng1276	translation	0.199	0.0755	1.149	0.428	-0.2	0.259	-1.1585	0.4215
1279	vng1279	translation	0.806	0.237	1.788	0.381	-0.312	0.317	-1.27	0.497
1280	vng1280	cofactor and secondary metabolites	0.169	0.237	1.1395	0.595	-0.015	0.232	-0.0155	0.6775
1281	vng1281	translation	0.068	0.323	1.066	0.3985	0.054	0.0455	0.041	0.559
1282	trkA5	transport	0.0365	0.3425	1.04	0.5865	0.81	0.635	1.972	0.5115
1283	vng1283	unknown	-0.601	0.256	-1.5585	0.4065	-0.3635	0.05	-1.289	0.8035
1284	trkH1	transport	-0.1815	0.104	-1.1375	0.5955	-0.1435	0.126	-1.1085	0.5855
1285	aclR4	transcription and regulation	0.066	0.4455	1.076	0.3345	-0.217	0.24	-1.178	0.4875
1287	vng1287	translation	0.2975	0.0695	1.2335	0.417	-0.0335	0.0135	-1.0235	0.956
1289	vng1289	unknown	0.3455	0	1.2755	0.456	-0.2295	0	-1.172	0.6655
1291	vng1291	unknown	0.207	0.1015	1.1575	0.462	-0.284	0.1765	-1.227	0.4925
1292	vng1292	unknown	0.5115	0.1315	1.4415	0.114	0.0815	0.0445	1.06	0.6995
1294	slyD	cellular process	-0.0655	0.1805	-1.0525	0.527	-0.008	0.295	0.0055	0.4155
1295	vng1295	unknown	0.123	0.102	1.0925	0.7705	-0.0725	0.2695	-1.0565	0.6905
1296	vng1296	nucleotide metabolism	-0.0185	0.1165	-0.013	0.718	-0.3105	0.1035	-1.2435	0.5005
1297	metK	amino acid metabolism	1.1455	0.2685	2.2555	0.0855	-1.0885	0.55	-2.2825	0.0605
1299	thiI	cofactor and secondary metabolites	0.3075	0.6005	1.3505	0.285	0.347	0.306	1.3055	0.412
1300	vng1300	unknown	0.1755	0.9285	1.3065	0.3605	-0.0875	0.1335	-1.0655	0.7235
1301	cysK	amino acid metabolism	-0.026	0.1315	-1.0195	0.626	-0.1635	0.1275	-1.125	0.52
1302	vng1302	cellular process	0.3505	0.042	1.277	0.0875	-0.294	0.0575	-1.2305	0.2045
1303	vng1303	cellular process	0.088	0.3425	1.069	0.413	-0.19	0.178	-1.1495	0.6005
1305	purD	nucleotide metabolism	0.032	0.2735	0.018	0.6105	-0.0775	0.274	-1.0625	0.568
1306	sdhA	energy metabolism	-0.3975	0.309	-1.3485	0.2505	0.108	0.1195	1.0815	0.5865
1308	sdhB	energy metabolism	-0.5465	0.376	-1.5095	0.2135	0.2835	0.3655	1.2485	0.135
1309	sdhD	energy metabolism	-0.049	0.0525	-1.0355	0.761	-0.1315	0.093	-1.0975	0.461
1310	sdhC	energy metabolism	-0.0895	0.1055	-1.067	0.6055	-0.1745	0.2995	-1.1365	0.277
1311	alkA	DNA metabolism	-0.005	0.434	0.0065	0.769	-0.5255	0.0905	-1.447	0.45
1313	hbd2	carbohydrate and lipid metabolism	-0.4465	0.18	-1.374	0.167	0.374	0.1645	1.306	0.4535
1314	vng1314	unknown	-2.504	0.1435	-5.703	0	1.591	0.2925	3.085	0
1315	vng1315	unknown	-1.8035	0	-3.669	0	1.428	0	2.719	0
1317	vng1317	unknown	-0.2345	0.2215	-1.192	0.537	0.0405	0.3265	0.0415	0.574
1318	vng1318	unknown	-0.104	0.094	-1.078	0.797	-0.251	0.192	-1.2005	0.6175
1319	vng1319	unknown	-0.074	0.079	-1.0545	0.731	-0.5465	0.063	-1.462	0.031
1320	cbp	cellular process	-0.2005	0.108	-1.153	0.4575	-0.4175	0.2535	-1.356	0.2025
1323	vng1323	unknown	-0.0295	0.1965	-0.0215	0.584	-0.219	0.46	-1.2065	0.194
1324	vng1324	unknown	0.404	0.075	1.325	0.042	-0.5215	0.1025	-1.44	0.1045
1325	vng1325	nucleotide metabolism	0.0355	0.334	1.0375	0.3325	-0.0635	0.118	-1.0465	0.7435
1326	vng1326	unknown	-0.11	0.095	-1.0815	0.539	-0.0465	0.155	-1.035	0.504
1327	fprA	general function prediction only	0.408	0.175	1.341	0.197	-0.174	0.0305	-1.1285	0.5685
1329	vng1329	unknown	0.041	0.0715	1.03	0.8025	0.372	0.0585	1.2975	0.1575
1330	vng1330	unknown	-1.346	0.718	-2.813	0.1825	1.9215	0.784	4.274	0.009
1332	sod2	cellular process	-1.0345	0	-2.05	0	0.0475	0	1.034	0.7765
1335	phr2	DNA metabolism	0.3935	0.349	1.346	0.149	-0.579	0.076	-1.496	0.0685
1336	vng1336	cofactor and secondary metabolites	0.129	0.1665	1.101	0.648	-0.163	0.1145	-1.124	0.6465
1337	vng1337	unknown	-0.5085	0.9225	-1.7545	0.3975	0.362	1.2215	1.815	0.1235
1339	lfl3	carbohydrate and lipid metabolism	-1.677	0.183	-3.2275	0	1.173	0.184	2.276	0.0055
1340	vng1340	unknown	-0.5115	0.126	-1.431	0.0825	0.564	0.634	1.617	0.219
1341	fabG	cofactor and secondary metabolites	-0.449	0.036	-1.3655	0.0315	-0.001	0.07	0.0005	0.295
1342	mer	energy metabolism	-0.602	0.133	-1.5285	0.088	0.7	0.52	1.7315	0.205
1343	vng1343	unknown	0.0525	0.254	1.0405	0.406	-0.3145	0.1945	-1.2555	0.3995
1344	dhpS	cofactor and secondary metabolites	-0.513	0.6055	-1.566	0.334	0.621	0.944	1.938	0.46
1345	vng1345	unknown	0.592	0.217	1.5255	0.0635	-0.1825	0.0345	-1.1355	0.3955
1347	spoU	translation	-0.9665	1.3535	-2.8395	0.021	1.483	1.6245	4.7955	0.033
1349	vng1349	carbohydrate and lipid metabolism	-0.56	0.05	-1.4755	0.3395	-0.12	0.0655	-1.088	0.8735
1350	vng1350	carbohydrate and lipid metabolism	0.3705	0.1075	1.297	0.1075	-0.8	0.214	-1.76	0.038
1351	aclR5	transcription and regulation	0.328	0.3805	1.2955	0.4495	-0.0385	0.3595	-0.0055	0.5575
1352	gatB1	translation	-0.368	0.278	-1.3185	0.3965	-0.117	0.199	-1.091	0.592
1353	vng1353	unknown	0.3535	0.495	1.317	0.37	0.428	0.4885	1.431	0.548
1355	vng1355	unknown	0.435	0.12	1.3585	0.475	0.6245	0.0665	1.5455	0.5335
1356	fumC	energy metabolism	-0.6315	0.071	-1.551	0.036	-0.0335	0.1075	-0.0265	0.796
1357	balR	transcription and regulation	-0.34	0.176	-1.275	0.3365	-0.0065	0.5375	1.0145	0.199
1359	rad2	DNA metabolism	-0.5915	0.14	-1.5175	0.2545	0.221	0.7855	1.3575	0.4945
1360	vng1360	unknown	1.2285	0.439	2.77	0.59	-0.096	0.2235	-0.0765	0.8
1362	vng1362	unknown	0.468	0.256	1.4065	0.54	-0.055	0.2355	-1.0495	0.789
1364	ocd2	amino acid metabolism	-0.216	0.231	-1.172	0.1225	0.064	0.134	1.0495	0.6285
1365	vng1365	unknown	0.1765	0.6165	1.216	0.5795	-0.1445	0.2645	-1.1165	0.884
1366	vng1366	translation	-0.2345	0.18	-1.1865	0.6705	-0.2	0.225	-1.16	0.6735
1367	srp19	cellular process	-0.1695	0.044	-1.1255	0.3335	0.0615	0.066	1.045	0.666
1369	hemV1	transport	0.3265	0.0685	1.256	0.1775	-0.1145	0.1225	-1.086	0.575
1370	hemU	transport	0.0005	0.176	0.002	0.7185	-0.3605	0.176	-1.2935	0.5215
1371	hemV2	transport	0.3975	0.4195	1.3515	0.323	-0.105	0.1015	-1.078	0.804
1372	vng1372	unknown	-0.304	1.125	-1.547	0.04	0.8245	0.934	2.1865	0.3355
1374	kinA1	cellular process	0.24	0.4155	1.2205	0.483	0.3025	0.2895	1.257	0.328
1375	hik3	cellular process	0.1405	0.213	1.113	0.678	0.3375	0.403	1.317	0.53
1376	vng1376	unknown	-0.3705	0.087	-1.2955	0.22	-0.3965	0.1215	-1.321	0.262
1377	asnC	transcription and regulation	-0.19	0.229	-1.157	0.5065	-0.0185	0.3055	-1.0165	0.539
1379	suhB	carbohydrate and lipid metabolism	0.2495	0	1.1925	0.381	-0.311	0	-1.2405	0.3805
1380	vng1380	unknown	-2.1825	0.5035	-4.8175	0	1.444	0.6075	3.005	0.0045
1381	vng1381	unknown	-0.203	0	-1.154	0.4915	0.1575	0	0.1245	0.601
1382	vng1382	unknown	-0.5685	0.8955	-1.828	0.497	0.8505	1.6765	3.6065	0.488
1383	rad3a	DNA metabolism	-1.658	1.6845	-5.581	0.3745	1.92	2.2585	9.403	0.3545
1384	vng1384	unknown	0.0475	0.0205	1.034	0.7865	-0.1475	0.062	-1.109	0.4815
1385	yvoF	general function prediction only	0.1495	0.192	1.1195	0.5465	-0.182	0.0605	-1.1355	0.3795
1387	vng1387	unknown	-0.181	0.7655	-1.247	0.1265	0.831	0.831	2.1225	0.3935
1388	vng1388	unknown	-0.115	0.179	-1.089	0.5395	0.381	0.4785	1.3915	0.6265
1389	vng1389	unknown	-0.2675	0.2315	-1.2185	0.26	-0.088	0.2245	-1.0655	0.4055
1390	tfl	transcription and regulation	-0.669	0.2125	-1.6175	0.36	0.092	0.1345	1.0695	0.889
1394	arlR10	transcription and regulation	0.164	0.3725	1.118	0.2055	0.2165	0.2745	1.1805	0.251
1395	htr9	cellular process	-0.099	0.3	-1.0915	0.7245	0.276	0.3975	1.2565	0.553
1397	vng1397	unknown	-0.601	0.93	-1.9765	0.3875	0.7755	1.094	2.4915	0.265
1398	act4	transcription and regulation	-0.0355	0.236	-1.029	0.365	-0.0825	0.101	-0.066	0.5085
1401	vng1401	unknown	0.1315	0.0115	1.0955	0.781	0.06	0.069	1.045	0.93
1402	vng1402	unknown	0.208	0.216	0.1805	0.624	-0.1865	0.166	-1.145	0.8425
1403	vng1403	unknown	-0.591	0.675	-1.6765	0.335	1.063	0.8105	2.5125	0.2325
1404	vng1404	cellular process	-0.123	0.1045	-1.0925	0.5325	-0.0475	0.047	-1.034	0.734
1405	arlR	transcription and regulation	0.0885	0.109	1.0655	0.591	-0.571	0.2605	-1.5075	0.105
1406	rad25b	DNA metabolism	-0.07	0.372	-1.0605	0.1065	0.647	0.5305	1.6805	0.2795
1407	vng1407	unknown	-0.032	0.246	-0.025	0.6275	0.2075	0.124	1.1585	0.7845
1408	ush	nucleotide metabolism	-1.067	0.262	-2.131	0.0085	0.3245	0.22	1.273	0.621
1409	vng1409	unknown	0.384	0.3415	1.3435	0.497	0.308	0.67	1.3705	0.43
1410	vng1410	unknown	0.033	0.1815	0.0225	0.54	-0.222	0.134	-1.172	0.445
1412	vng1412	unknown	0.2685	0.04	1.2055	0.124	-0.5035	0.073	-1.4195	0.006
1413	vng1413	unknown	-0.0135	0.0645	-1.01	0.7935	-0.133	0.14	-1.1015	0.492
1414	glyA	amino acid metabolism	-0.3825	0.0415	-1.3035	0.0495	-0.3625	0.1465	-1.2955	0.2015
1416	folD	cofactor and secondary metabolites	0.502	0.2455	1.4445	0.2355	-0.5745	0.2105	-1.5055	0.1915
1417	vng1417	unknown	0.0385	0.1925	0.0345	0.665	0.025	0.398	1.0245	0.304
1418	vng1418	unknown	-0.673	1.914	-3.2765	0.546	1.3935	1.9785	6.439	0.2875
1420	vng1420	unknown	-0.2725	0.1445	-1.2195	0.3465	-0.379	0.196	-1.318	0.375
1422	vng1422	unknown	0.232	0.311	1.2005	0.499	0.137	0.1735	1.107	0.7985
1423	vng1423	unknown	0.237	0.29	1.202	0.4835	-0.2045	0.23	-1.1645	0.4955
1425	vng1425	unknown	0.137	0.082	0.1055	0.6225	0.0935	0.046	1.069	0.8565
1426	prlR3	transcription and regulation	0.098	0.0325	1.071	0.718	-0.2205	0.0665	-1.1665	0.444
1427	vng1427	unknown	0.176	0.0635	1.132	0.4645	0.1265	0.2635	1.1095	0.5065
1428	htlA	cellular process	0.175	0.333	1.1525	0.3245	0.056	0.2625	1.049	0.396
1429	vng1429	unknown	0.25	0.363	1.2165	0.2585	-0.004	0.2345	-0.002	0.415
1431	vng1431	translation	0.1035	0.1825	0.084	0.575	0.2095	0.2885	1.1785	0.469
1432	dys	translation	0.16	0.2095	1.1295	0.573	-0.1045	0.1705	-1.083	0.7055
1433	rps17e	translation	-0.623	0.138	-1.5525	0.003	-0.502	0.0215	-1.4165	0.005
1435	asd	amino acid metabolism	0.451	0.257	1.3895	0.169	-0.3305	0.3095	-1.282	0.2255
1437	serA2	amino acid metabolism	-0.0775	0	-0.057	0.7325	0.364	0	1.2895	0.242
1438	arR11	transcription and regulation	-0.06	0.156	-1.048	0.772	-0.2875	0.0855	-1.223	0.492
1440	vng1440	unknown	0.4315	0.163	1.3605	0.131	0.6025	0.317	1.557	0.107
1442	htr12	cellular process	0.41	0.01	1.3295	0.0265	-0.525	0.0265	-1.439	0.006
1444	hisD	amino acid metabolism	0.0115	0.2135	0.0155	0.5815	-0.2225	0.236	-1.182	0.4655
1446	vng1446	unknown	-0.5345	0.0735	-1.452	0.026	-0.2	0.163	-1.1605	0.397
1447	vng1447	unknown	0.471	0.424	1.4485	0.403	0.557	0.217	1.5135	0.5295
1448	vng1448	unknown	-0.28	0.354	-1.253	0.5335	-0.1575	0.2775	-1.135	0.6315
1450	yfkN	cofactor and secondary metabolites	-0.448	0.1365	-1.373	0.0735	-0.3505	0.1295	-1.2815	0.1145
1451	sstR1	transcription and regulation	-0.1235	0.383	-1.113	0.5585	0.0445	0.208	1.0355	0.747
1452	eif2bd	translation	0.496	0.2765	1.438	0.233	-0.144	0.2085	-1.111	0.4815
1453	vng1453	unknown	0.3505	0.682	1.464	0.4525	-0.0935	0.296	-1.0775	0.597
1454	vng1454	unknown	-0.157	0.204	-1.123	0.6035	-0.2725	0.1075	-1.213	0.658
1455	vng1455	unknown	0.3345	0.3715	1.305	0.493	0.113	0.161	1.087	0.6835
1456	vng1456	unknown	-0.114	0.241	-1.091	0.636	-0.143	0.092	-1.1075	0.749
1457	vng1457	unknown	0.027	0.21	0.0085	0.596	-0.4015	0.141	-1.328	0.2535
1458	crtB1	carbohydrate and lipid metabolism	0.1425	0	1.104	0.719	-0.0505	0	-0.0365	0.9145
1459	vng1459	unknown	-0.7725	0	-1.7145	0.0045	0.126	0	1.0915	0.68
1461	vng1461	unknown	-0.0055	0.1055	-0.0025	0.455	-0.159	0.195	-1.127	0.569
1462	cdc48a	cellular process	0.2355	0.5695	1.255	0.5765	0.1355	0.3315	1.1185	0.7225
1463	blp	energy metabolism	-0.3115	0.1125	-1.245	0.4845	0.4885	0.278	1.4325	0.42
1464	bat	transcription and regulation	-0.1035	0.56	-0.0335	0.722	-0.0525	0.3155	-1.039	0.711
1465	brp	energy metabolism	-0.2325	0.305	-1.1965	0.552	0.086	0.16	1.065	0.753
1466	vng1466	energy metabolism	-0.4935	0.081	-1.411	0.29	-0.166	0.1835	-1.1305	0.6625
1467	bop	energy metabolism	-1.5345	0.154	-2.9145	0.0065	1.0165	0.167	2.0375	0.046
1468	vng1468	unknown	-0.139	0	-1.1035	0.869	0.2205	0	1.165	0.81
1470	pri	DNA metabolism	0.042	0.313	1.031	0.4605	-0.363	0.3	-1.3135	0.3245
1471	agh	unknown	0.241	0.153	1.1885	0.31	-0.3325	0.2835	-1.2835	0.3775
1472	cdc48b	cellular process	-0.967	0.195	-1.973	0.0045	0.605	0.6055	1.669	0.25
1473	vng1473	unknown	-0.636	0.02	-1.5545	0.0005	0.539	0.016	1.453	0.004
1474	est	general function prediction only	-0.494	0.1675	-1.419	0.0525	0.5065	0.3825	1.4665	0.1475
1475	vng1475	unknown	0.4845	0.089	1.405	0.084	-0.2735	0.054	-1.21	0.2985
1476	vng1476	unknown	0.1975	0.0865	1.1495	0.504	-0.1145	0.407	-1.106	0.285
1478	panB	cofactor and secondary metabolites	-0.3045	0.3255	-1.2665	0.465	0.15	0.113	1.1125	0.6105
1479	vng1479	unknown	0.2665	0	1.204	0.2175	-0.4015	0	-1.322	0.12
1480	vng1480	unknown	-0.101	0	-0.0755	0.892	-0.0405	0	-0.0295	0.9565
1481	sat	amino acid metabolism	0.228	0.08	1.1775	0.3695	-0.076	0.091	-1.058	0.7055
1482	acd5	carbohydrate and lipid metabolism	0.122	0.304	1.093	0.4195	-0.2475	0.408	-1.1895	0.44
1483	mbf2	transcription and regulation	0.2955	0.2825	1.2495	0.303	-0.2665	0.0455	-1.2035	0.3785
1484	vng1484	unknown	0.498	0.567	1.545	0.4565	0.4935	0.53	1.5505	0.5425
1486	vng1486	unknown	-0.2675	0.0075	-1.204	0.5695	-0.255	0.02	-1.1935	0.681
1487	vng1487	unknown	0.1815	0.1065	1.141	0.5085	-0.481	0.291	-1.4255	0.2765
1488	boa2	transcription and regulation	0.2985	0.3035	1.2565	0.5465	-0.021	0.367	0.0025	0.6225
1490	arlR12	transcription and regulation	1.215	0.5205	2.464	0.0145	-0.74	0.4755	-1.751	0.0865
1492	vng1492	unknown	-0.338	0.3265	-1.303	0.5665	0.0145	0.396	0	0.7595
1493	purF	nucleotide metabolism	0.26	0.218	1.2105	0.342	-0.26	0.194	-1.2085	0.4665
1494	rpl37e	translation	0.0615	0.159	1.0475	0.419	-0.0715	0.0625	-1.0525	0.732
1496	snp	transcription and regulation	-0.1925	0.197	-1.153	0.384	-0.088	0.2185	-1.071	0.3805
1497	vng1497	unknown	0.1795	0.243	1.1425	0.57	-0.348	0.1175	-1.278	0.496
1498	celM	carbohydrate and lipid metabolism	-0.14	0	-1.102	0.761	-0.1605	0	-1.118	0.814
1500	vng1500	unknown	0.078	0.038	1.056	0.6645	-0.5325	0.176	-1.457	0.188
1501	hel	DNA metabolism	-0.4395	0.4105	-1.4075	0.309	0.603	0.996	1.966	0.358
1503	vng1503	unknown	-0.5345	1.006	-1.776	0.332	1.492	1.359	4.37	0.226
1505	htr10	cellular process	-0.109	0.1585	-0.0945	0.72	-0.2065	0.118	-1.162	0.733
1506	pelA	cellular process	0.2315	0.114	1.18	0.4845	0.1495	0.242	1.13	0.622
1508	snp2	transcription and regulation	0.058	0.3205	1.0495	0.677	-0.327	0.1465	-1.2625	0.6245
1510	act5	transcription and regulation	-0.1655	0.1795	-1.1305	0.7265	-0.149	0.119	-1.1135	0.6535
1511	arj2	DNA metabolism	0.5355	0.155	1.4595	0.076	-0.207	0.33	-1.16	0.2565
1513	vng1513	unknown	-0.031	0	-1.0225	0.931	0.452	0	1.3845	0.226
1514	vng1514	unknown	-0.0225	0.194	-0.016	0.52	-0.1695	0.1125	-1.13	0.5155
1515	tdk	nucleotide metabolism	0.233	0.089	1.1775	0.5875	0.1225	0.0865	0.0945	0.6635
1518	vng1518	cellular process	0.0035	0.17	0.0005	0.698	-0.046	0.205	-0.036	0.7645
1519	vng1519	unknown	0.007	0.211	-0.003	0.423	-0.3465	0.014	-1.272	0.353
1520	mutY	DNA metabolism	0.2745	0.1625	1.2185	0.5565	0.3355	0.496	1.3425	0.56
1523	htr8	cellular process	-0.243	0.1075	-1.1875	0.376	0.348	0.1015	1.2765	0.4015
1524	gabT2	amino acid metabolism	0.0325	0.037	1.023	0.7915	-0.163	0.0415	-1.12	0.39
1525	vng1525	unknown	-0.18	0.1795	-1.142	0.4905	-0.169	0.2015	-1.134	0.3865
1526	trp7	transport	-0.074	0.468	-1.0755	0.4045	0.5915	0.56	1.7945	0.428
1528	nac	transport	0.6255	0.815	1.871	0.66	-0.225	0.2205	-1.177	0.788
1529	mmdA	carbohydrate and lipid metabolism	-0.024	0.2425	-0.0265	0.5405	-0.0255	0.3315	-0.02	0.3395
1530	vng1530	unknown	0.084	0.136	0.0945	0.5345	-0.2315	0.089	-1.1775	0.795
1532	acc	carbohydrate and lipid metabolism	-0.261	0.2795	-1.2205	0.273	-0.228	0.254	-1.1875	0.296
1533	vng1533	unknown	-0.759	0.132	-1.7	0.1215	0.109	0.1415	1.082	0.6925
1534	birA	transcription and regulation	-0.12	0.2495	-1.099	0.455	-0.2105	0.209	-1.169	0.4725
1536	vng1536	cellular process	-0.3895	0.176	-1.3195	0.2225	-0.4345	0.108	-1.356	0.1975
1537	vng1537	unknown	0.447	0.49	1.43	0.194	0.0875	0.1375	1.066	0.761
1538	vng1538	unknown	-0.467	0.5665	-1.5045	0.5005	0.759	1.3895	2.8075	0.3325
1540	ywfD	general function prediction only	-0.2345	0.194	-1.1875	0.501	-0.0595	0.273	-1.0485	0.6555
1541	sucC	energy metabolism	-0.7755	0.174	-1.724	0.001	0.3225	0.125	1.2555	0.286
1542	sucD	energy metabolism	-1.0355	0.271	-2.086	0	0.227	0.1195	1.1765	0.448
1543	zim	DNA metabolism	-0.094	0.239	-1.069	0.5675	0.0055	0.1335	0.0035	0.8345
1544	clc	transport	0.139	0.2855	1.113	0.5645	0.174	0.297	1.152	0.7365
1546	vng1546	unknown	-0.082	0.254	-1.067	0.311	-0.1415	0.2365	-1.116	0.444
1547	vng1547	unknown	-1.7465	0.097	-3.3745	0	1.6245	0.0185	3.0945	0
1548	calR	transcription and regulation	-0.2355	0.395	-1.2155	0.4225	-0.066	0.182	-1.0535	0.67
1550	cbiT	cofactor and secondary metabolites	-1.655	0.0475	-3.151	0	1.103	0.01	2.15	0
1551	cbiL	cofactor and secondary metabolites	-1.2525	0	-2.383	0	0.729	0	1.659	0
1553	cbiF	cofactor and secondary metabolites	-1.6275	0.027	-3.0915	0	1.261	0.015	2.3965	0
1554	cbiG	cofactor and secondary metabolites	-1.5285	0.62	-3.1415	0	0.856	0.3945	1.877	0.042
1555	cobH	cofactor and secondary metabolites	-1.686	0.192	-3.248	0	1.261	0.243	2.4325	0
1557	cbiH	cofactor and secondary metabolites	-1.781	0.2945	-3.511	0	0.966	0.3025	2.008	0.0175
1558	vng1558	unknown	-1.912	0	-3.9065	0	0.8605	0	1.819	0
1559	vng1559	unknown	-2.037	0.323	-4.2075	0	1.3285	0.226	2.5565	0.0125
1561	vng1561	cofactor and secondary metabolites	-1.979	0.3295	-4.0515	0	0.965	0.692	2.1485	0.2455
1562	vng1562	unknown	-0.8015	0.188	-1.7605	0.0005	0.284	0.196	1.23	0.2385
1564	vng1564	unknown	-0.814	0.457	-1.848	0.1855	0.228	0.2795	1.183	0.346
1565	hmcA	cofactor and secondary metabolites	-0.2255	0.122	-1.1755	0.5105	0.342	0.181	1.278	0.4805
1566	cobN	cofactor and secondary metabolites	-1.2725	0.4705	-2.5415	0.0005	0.6065	0.3505	1.571	0.118
1567	cbiC	cofactor and secondary metabolites	-0.7875	0.356	-1.7845	0.0265	0.005	0.452	0.011	0.1915
1568	cbiJ	cofactor and secondary metabolites	-0.4005	0.138	-1.3265	0.118	0.4005	0.5045	1.3965	0.21
1570	vng1570	unknown	-0.057	0.094	-1.042	0.545	0.7665	0.129	1.7075	0
1572	vng1572	cofactor and secondary metabolites	-0.167	0.011	-1.123	0.566	-0.1585	0.016	-1.1165	0.5465
1573	cbiA	cofactor and secondary metabolites	0.06	0.22	0.049	0.572	-0.1065	0.176	-1.084	0.5905
1574	cobI	cofactor and secondary metabolites	0.073	0.1555	1.056	0.8505	0.1945	0.338	1.167	0.5895
1576	cbiP	cofactor and secondary metabolites	0.644	0.437	1.639	0.326	0.2535	0.2545	1.2105	0.7685
1577	vng1577	unknown	0.107	0.3435	1.1045	0.484	-0.2635	0.1195	-1.205	0.3955
1578	vng1578	cofactor and secondary metabolites	-0.0685	0.218	-1.057	0.71	0.0855	0.119	0.065	0.584
1580	vng1580	cofactor and secondary metabolites	0.695	0.614	1.3515	0.7995	-0.3345	0.237	-1.2845	0.901
1581	vng1581	cofactor and secondary metabolites	-0.034	0.454	-1.036	0.525	0.006	0.1955	0.0045	0.702
1582	hisC2	cofactor and secondary metabolites	0.338	0.2965	1.2995	0.4805	-0.17	0.298	-1.1455	0.531
1583	vng1583	cofactor and secondary metabolites	-0.296	0.6495	-0.1195	0.1795	0.4025	0.5945	1.415	0.447
1585	vng1585	unknown	-0.2675	0.29	-1.23	0.588	0.2815	0.24	1.234	0.617
1587	vng1587	unknown	1.216	0.5	2.4695	0.1745	-0.5195	0.2225	-1.4895	0.8895
1589	vng1589	unknown	-0.084	0.4185	-0.0005	0.6745	0.44	0.355	1.428	0.5405
1590	vng1590	unknown	-0.5245	0.4855	-1.5305	0.563	-0.131	0.2415	-0.1075	0.625
1591	vng1591	unknown	0.0865	0	1.062	0.596	0.202	0	1.1505	0.22
1592	cysT2	transport	0.428	0.1655	1.366	0.328	0.212	0.097	1.1615	0.647
1595	vng1595	transport	0.2445	0.253	1.191	0.2185	-0.0755	0.341	-1.06	0.489
1598	vng1598	unknown	0.15	0.521	1.1445	0.4355	-0.086	0.265	-1.073	0.7455
1601	gcvP2	amino acid metabolism	-0.058	0.074	-1.042	0.7365	-0.262	0.1215	-1.205	0.36
1603	gcvP1	amino acid metabolism	-0.1115	0.096	-1.083	0.6455	-0.256	0.06	-1.1955	0.2875
1605	gdcH	amino acid metabolism	0.1575	0.053	1.1165	0.4315	-0.436	0.1825	-1.3635	0.1785
1606	gcvT1	amino acid metabolism	0.193	0.0745	1.145	0.344	-0.6855	0.1385	-1.6165	0.0135
1607	cheC2	cellular process	-0.2235	1.2455	-1.619	0.2965	0.697	1.066	2.3065	0.6585
1608	vng1608	unknown	0.6015	1.135	2.2605	0.5385	0.0205	0.447	1.0365	0.469
1609	vng1609	unknown	-0.574	0.042	-1.4895	0.0115	0.042	0.291	0.0245	0.357
1610	vng1610	unknown	-0.3085	0.1235	-1.243	0.3065	-0.231	0.18	-1.184	0.4755
1611	vng1611	unknown	-0.0075	0.1205	-0.0035	0.5565	-0.3095	0.057	-1.2405	0.498
1613	vng1613	unknown	-0.144	0.1835	-1.113	0.4785	0.012	0.35	0.0005	0.307
1615	mvaB	carbohydrate and lipid metabolism	-0.287	0.3475	-1.255	0.5265	0.076	0.423	1.082	0.6145
1616	xrlR3	transcription and regulation	0.062	0.631	1.068	0.706	-0.2585	0.365	-1.2295	0.76
1617	act6	transcription and regulation	-0.038	0.207	-1.0305	0.6965	-0.2265	0.1285	-1.1765	0.6465
1618	vng1618	unknown	0.986	0.2605	2.0215	0.24	0.152	0.5825	1.172	0.6445
1619	vng1619	unknown	-0.3715	0.466	-1.3615	0.4905	0.5455	0.8185	1.8045	0.4915
1621	vng1621	unknown	-0.2765	0.0525	-1.2125	0.1175	0.623	0.2125	1.5575	0.009
1622	rfcB	DNA metabolism	0.019	0.084	0.014	0.7415	-0.2875	0.0315	-1.221	0.259
1623	ccp	cellular process	0.7385	0.2225	1.688	0.0545	-0.163	0.2025	-1.1275	0.528
1624	mdh	energy metabolism	0.078	0.3155	1.073	0.5575	0.266	0.2925	1.2255	0.5
1625	vng1625	unknown	-1.3985	0.072	-2.641	0	1.923	0.408	3.957	0
1626	vng1626	carbohydrate and lipid metabolism	1.179	1.4905	4.0795	0.2895	0.9145	1.0935	2.484	0.5855
1628	aad	energy metabolism	-0.3545	1.0495	-1.5795	0.1245	0.8685	1.3595	2.783	0.253
1630	vng1630	unknown	1.1805	0.0885	2.272	0	-0.681	0.0465	-1.6055	0.0005
1631	cbiO2	transport	-0.122	0.3245	-1.0975	0.6225	0.265	0.4755	1.2465	0.631
1632	cbiQ	transport	-0.347	0.669	-1.4005	0.444	1.1155	0.767	2.499	0.376
1634	cbiN	transport	-1.163	0.182	-2.2665	0.004	0.9015	0.1995	1.901	0.0445
1635	cbiM	cofactor and secondary metabolites	-1.224	0.2295	-2.368	0	0.9055	0.3375	1.9715	0.048
1637	hcpA	energy metabolism	0.0395	0.3375	0.0535	0.614	0.043	0.417	0.063	0.7415
1638	vng1638	unknown	-0.2105	1.2	-1.711	0.068	0.6025	1.1485	2.263	0.4085
1640	vng1640	transcription and regulation	0.534	0.262	1.476	0.7095	-0.258	0.0975	-1.205	0.51
1641	vng1641	unknown	-0.012	0.3685	-0.008	0.391	-0.0005	0.283	0.0015	0.5755
1642	vng1642	unknown	0.2285	0.112	1.1765	0.311	-0.1225	0.066	-1.0915	0.592
1644	nrdj	nucleotide metabolism	-0.265	0.096	-1.205	0.184	0.2645	0.1325	1.2065	0.227
1645	vng1645	unknown	0.029	0	1.02	0.913	0.0185	0	0.0135	0.8925
1646	trpG1	amino acid metabolism	0.5195	0.683	1.5845	0.1955	-0.126	0.0945	-1.094	0.7045
1647	trpE1	amino acid metabolism	0.492	0.579	1.6185	0.611	-0.2995	0.2175	-1.249	0.688
1648	trpF	amino acid metabolism	-0.102	0.7575	-0.0275	0.192	-0.195	0.6135	-1.132	0.4105
1649	trpD1	amino acid metabolism	0.528	0.358	1.4885	0.346	0.792	0.978	2.0435	0.0865
1650	vng1650	unknown	-0.862	0.574	-1.9805	0.763	-0.186	0.563	-1.1835	0.7215
1651	vng1651	unknown	0.177	0.3745	1.159	0.6185	-0.1815	0.0485	-1.138	0.751
1653	vng1653	unknown	0.4305	0	1.3505	0.294	-0.3535	0	-1.281	0.3395
1654	cdc48e	cellular process	-0.122	0.4965	-1.0895	0.6955	0.101	0.3495	1.117	0.836
1656	vng1656	unknown	0.2185	0.335	1.194	0.5605	-0.2835	0.175	-1.226	0.462
1657	vng1657	unknown	0.27	0.225	1.2205	0.392	0.6215	0.2515	1.5645	0.1665
1658	vng1658	cellular process	0.1335	0.1475	1.1025	0.518	0.1395	0.1475	1.106	0.395
1659	htr1	cellular process	0.1285	0.204	1.101	0.382	-0.4995	0.239	-1.433	0.2445
1660	sop1	cellular process	-0.031	0.0915	-1.0225	0.814	-0.402	0.1145	-1.3255	0.363
1663	quo	unknown	-0.6505	0.2995	-1.6055	0.043	0.159	0.084	1.1185	0.485
1664	vng1664	unknown	-0.3045	0.0655	-1.2375	0.421	0.329	0.104	1.262	0.686
1665	radA2	DNA metabolism	0.276	0.1575	1.2185	0.3145	0.222	0.2435	1.18	0.299
1666	vng1666	unknown	0.713	0.2945	1.6755	0.0985	-0.22	0.054	-1.166	0.7025
1667	cdc48c	cellular process	-0.409	0.055	-1.3285	0.024	-0.176	0.052	-1.1305	0.3185
1668	rps8e	translation	0.852	0.0565	1.8095	0.001	-0.0935	0.072	-1.0685	0.6715
1670	vng1670	unknown	0.1185	0.118	1.09	0.347	0.0125	0.071	0.008	0.2785
1672	vng1672	unknown	-0.33	0.08	-1.2595	0.0815	-0.1215	0.155	-1.0925	0.314
1673	pyrF	nucleotide metabolism	-0.776	0.2975	-1.7695	0.5085	0.0375	0.081	0.0275	0.9765
1674	vng1674	unknown	-0.8855	0	-1.206	0.7815	0.558	0	1.581	0.926
1675	vng1675	general function prediction only	0.0585	0.083	0.042	0.4535	0.348	0.348	1.3115	0.1075
1676	gbp2	cellular process	0.1645	0.1315	1.125	0.417	-0.2775	0.32	-1.2395	0.2945
1678	vng1678	unknown	0.3395	0.057	1.2685	0.236	0.0075	0.034	0.0055	0.894
1679	vng1679	unknown	-0.028	0.053	-0.024	0.3565	-0.2885	0.0225	-1.222	0.2885
1680	crtB2	cofactor and secondary metabolites	-0.1175	0.0965	-1.087	0.518	-0.2395	0.168	-1.189	0.4005
1681	vng1681	unknown	0.5275	0.9045	1.8215	0.702	0.0395	0.22	0.0415	0.7315
1682	lye	cofactor and secondary metabolites	0.7065	0.6495	1.8015	0.2725	0	0.2805	0.003	0.7735
1684	crtI1	cofactor and secondary metabolites	0.1615	0.1945	1.127	0.482	0.0025	0.2655	0.0105	0.499
1686	mch	cofactor and secondary metabolites	-1.4765	0.0965	-2.812	0	1.213	0.7705	2.9015	0.1515
1687	vng1687	carbohydrate and lipid metabolism	1.0995	1.0115	2.7255	0.4705	-0.228	0.4295	-1.2325	0.852
1688	vng1688	unknown	-0.0775	0.0625	-1.0565	0.6775	-0.3085	0.0885	-1.241	0.157
1689	rpl3p	translation	-0.3395	0.1515	-1.273	0.1765	0.1125	0.431	1.1095	0.292
1690	rpl4e	translation	-0.51	0.186	-1.4365	0.12	-0.226	0.1545	-1.177	0.5355
1691	rpl23p	translation	-0.4735	0.061	-1.39	0.0255	-0.136	0.033	-1.0995	0.5325
1692	rpl2p	translation	-0.609	0.0535	-1.528	0.1295	-0.122	0.0855	-1.0895	0.6425
1693	rps19p	translation	-0.58	0.187	-1.5135	0.071	0.008	0.1395	0.005	0.5975
1695	rpl22p	translation	-0.323	0.1785	-1.2605	0.2735	0.0185	0.247	1.0165	0.5355
1697	rps3p	translation	0.103	0.133	1.079	0.456	0.109	0.016	1.079	0.5485
1698	rpl29p	translation	-0.1745	0.0515	-1.13	0.4105	-0.089	0.0775	-1.066	0.503
1699	vng1699	translation	-0.019	0.075	-0.0145	0.7555	-0.0675	0.0585	-1.049	0.707
1700	rps17p	translation	0.0615	0.088	1.045	0.603	-0.1935	0.14	-1.149	0.412
1701	rpl14p	translation	0.1765	0.115	1.134	0.3535	-0.1065	0.1485	-1.0805	0.557
1702	rpl24p	translation	-0.059	0.1375	-1.045	0.5805	-0.022	0.1295	-1.0145	0.6875
1703	rps4e	translation	-0.2615	0.22	-1.215	0.5125	0.138	0.398	1.1425	0.419
1705	rpl5p	translation	-0.0295	0.182	-0.03	0.6605	-0.018	0.1975	-0.0105	0.58
1706	rps14p	translation	0.0615	0.144	1.047	0.482	-0.09	0.101	-1.0665	0.5835
1707	rps8p	translation	-0.0965	0.0455	-1.0695	0.639	-0.1495	0.0295	-1.1095	0.5115
1709	rpl6p	translation	-1.227	1.119	-3.193	0.233	0.969	1.577	3.485	0.285
1711	rpl32e	translation	-0.009	0.0995	-0.0065	0.704	0.056	0.2465	0.0515	0.3735
1713	rpl19e	translation	-0.0835	0.1265	-1.062	0.5855	-0.155	0.1235	-1.1165	0.5275
1714	rpl18p	translation	-0.2595	0.163	-1.2055	0.4935	-0.234	0.109	-1.1795	0.4975
1715	rps5p	translation	-0.3205	0.2105	-1.263	0.5085	-0.3405	0.1	-1.2695	0.3755
1716	rpl30p	translation	-0.1255	0.1405	-1.096	0.5195	-0.1875	0.1235	-1.1435	0.4565
1718	rpl15p	translation	-0.279	0.1975	-1.226	0.3415	-0.087	0.199	-1.0675	0.486
1719	secY	cellular process	-0.329	0.2675	-1.2775	0.59	-0.232	0.1155	-1.1785	0.7395
1720	vng1720	unknown	-0.1955	0.5515	-1.1715	0.57	0.174	0.602	1.264	0.848
1721	trkH2	transport	-0.2675	0.3785	-1.2465	0.5875	-0.01	0.768	1.109	0.414
1723	vng1723	unknown	0.113	0.209	1.0925	0.5495	0.6	0.293	1.5465	0.0915
1724	adk	nucleotide metabolism	-0.3045	0.0745	-1.237	0.224	-0.0365	0.1965	-1.0315	0.582
1726	htlB	cellular process	0.0815	0.2145	1.0595	0.3245	-0.3025	0.0745	-1.235	0.161
1727	cmk	nucleotide metabolism	0.6	0	1.519	0.1485	-0.475	0	-1.394	0.3945
1729	sus	translation	0.1115	0.2255	1.087	0.515	-0.2425	0.218	-1.1965	0.689
1732	vng1732	unknown	0.737	0.7255	1.8665	0.6545	0.5245	0.2175	1.4965	0.8645
1733	htr17	cellular process	-0.231	0.101	-1.177	0.384	0.852	0.109	1.81	0.0085
1734	vng1734	unknown	-0.2535	0	-1.192	0.1655	0.912	0	1.8895	0
1735	vng1735	unknown	-0.052	0.115	-1.0425	0.8055	-0.531	0.1735	-1.4565	0.246
1737	vng1737	unknown	-0.33	0.364	-1.3035	0.557	-0.153	0.1385	-1.117	0.7205
1739	htlC	cellular process	-0.2535	0.0685	-1.194	0.307	0.019	0.308	0.0185	0.4735
1740	vng1740	unknown	0.154	0.189	1.1215	0.4565	-0.115	0.135	-1.086	0.429
1743	tfs	transcription and regulation	0.203	0.127	1.1555	0.4025	0.008	0.3165	0.0075	0.3405
1744	vng1744	unknown	0.5995	1.1875	1.6985	0.067	0.9245	0.86	2.2405	0.222
1746	vng1746	unknown	-0.8545	1.301	-2.7835	0.428	0.9555	1.166	2.749	0.3445
1748	vng1748	cofactor and secondary metabolites	0.1055	0.073	1.0775	0.5745	-0.154	0.0845	-1.1165	0.444
1749	gbp1	translation	0.1915	0.305	1.171	0.7345	-0.323	0.134	-1.257	0.625
1751	pcp	cellular process	-0.013	0.262	-0.011	0.645	0.075	0.368	1.058	0.559
1752	vng1752	cellular process	0.0785	0.138	1.06	0.632	0.1515	0.1615	1.121	0.6015
1754	phr1	DNA metabolism	0.0285	0.788	0.004	0.0765	0.4525	0.831	1.59	0.254
1755	crtI2	cofactor and secondary metabolites	0.584	0.0945	1.505	0.0445	0.046	0.213	1.039	0.3665
1756	eif1a2	translation	-0.0065	0.0635	-1.0045	0.7865	-0.2265	0.0645	-1.1715	0.4285
1758	vng1758	unknown	0.2175	0.0585	1.164	0.257	0.0555	0.107	1.041	0.5865
1759	htr7	cellular process	-0.1105	0.2585	-0.095	0.3605	-0.377	0.2765	-1.324	0.301
1760	htr5	cellular process	-0.3095	0.2035	-1.251	0.3245	0.268	0.366	1.2455	0.5505
1762	proX	transport	0.0545	0.0665	1.0395	0.6765	0.031	0.0365	1.022	0.807
1764	sop2	cellular process	0.3205	0.338	1.284	0.5705	-0.134	0.196	-1.1005	0.7785
1765	htr2	cellular process	0.4235	0.0695	1.3435	0.0715	-0.171	0.032	-1.126	0.505
1766	vng1766	unknown	0.2935	0.148	1.233	0.396	0.3555	0.082	1.2855	0.241
1767	speB	amino acid metabolism	0.514	0.014	1.428	0.023	-0.0215	0.012	-1.0155	0.9195
1768	eif5a	translation	0.082	0.118	1.06	0.486	-0.08	0.148	-1.061	0.5055
1769	vng1769	general function prediction only	0.0255	0	1.0175	0.902	-0.054	0	-1.038	0.762
1770	upk	cellular process	-0.0175	0.098	-0.0135	0.6605	-0.3305	0.0655	-1.2585	0.163
1771	vng1771	cellular process	0.457	0.1075	1.3795	0.177	0.1315	0.31	0.1325	0.5955
1772	pgp	carbohydrate and lipid metabolism	0.14	0.2185	1.1145	0.5565	-0.6825	0.106	-1.6115	0.572
1773	cad	cofactor and secondary metabolites	-1.1165	0	-2.168	0	0.892	0	1.858	0
1774	hemA	cofactor and secondary metabolites	0.0315	0.281	0.0205	0.489	-0.3945	0.2165	-1.3295	0.3785
1775	vng1775	cofactor and secondary metabolites	0.214	0.127	1.1705	0.596	-0.5515	0.121	-1.4715	0.2905
1776	nirH	transcription and regulation	0.41	0.128	1.336	0.119	-0.43	0.163	-1.3555	0.121
1777	vng1777	unknown	-0.5595	0.053	-1.475	0.0015	0.2	0.0265	1.149	0.232
1779	uppS	carbohydrate and lipid metabolism	0.3	0.6205	1.401	0.6105	0.174	0.1925	1.144	0.8395
1781	vng1781	carbohydrate and lipid metabolism	-0.54	0.096	-1.457	0.0285	-0.0465	0.223	-1.0425	0.6125
1782	vng1782	unknown	0.204	0.1665	1.1635	0.6755	-0.141	0.165	-1.109	0.6825
1783	vng1783	unknown	1.045	0.1495	2.0775	0.218	0.1615	0.079	1.125	0.9195
1784	dnaG	DNA metabolism	0.469	0.2635	1.412	0.1535	-0.306	0.135	-1.2415	0.2135
1785	panF	transport	-0.401	0.781	-1.557	0.6175	0.585	0.733	1.751	0.66
1786	prlR4	transcription and regulation	-0.2975	1.2305	-1.7385	0.324	0.3635	1.121	1.816	0.3315
1787	vng1787	unknown	0.448	0.7315	1.6365	0.511	0.213	0.179	1.1675	0.5205
1788	vng1788	unknown	0.2585	0.2605	1.22	0.5865	-0.146	0.157	-1.114	0.6085
1790	vng1790	unknown	0.056	0.138	1.0415	0.595	0.2115	0.1825	1.1685	0.6115
1791	vng1791	unknown	-0.866	0.874	-2.193	0.26	0.813	0.946	2.198	0.4415
1793	sip	cofactor and secondary metabolites	-0.278	0.1775	-1.2225	0.258	-0.2795	0.06	-1.215	0.21
1794	mnl	DNA metabolism	0.075	0.291	1.0625	0.633	0.0315	0.7825	-0.036	0.4495
1795	vng1795	cofactor and secondary metabolites	0.358	0.677	1.472	0.395	0.002	0.226	-0.002	0.5765
1796	vng1796	unknown	-0.2305	0.2655	-1.19	0.2175	0.089	0.613	1.149	0.27
1797	thrB	amino acid metabolism	0.939	0.5965	2.08	0.334	-0.0285	0.139	-0.017	0.9145
1798	vng1798	unknown	0.7315	0.2995	1.6955	0.0915	-0.1815	0.103	-1.137	0.4135
1800	vng1800	unknown	0.7225	0.111	1.658	0.001	-0.337	0.024	-1.263	0.045
1801	hsp1	cellular process	-3.214	0.177	-9.36	0	3.452	0.3405	11.3245	0
1802	vng1802	unknown	-3.0195	0.124	-8.1375	0	3.376	0.2675	10.5905	0
1804	noxA	general function prediction only	0.013	0.153	0.006	0.644	-0.14	0.3155	-1.122	0.291
1806	vng1806	unknown	0.8165	0.0745	1.764	0	0.969	0.065	1.9595	0
1807	vng1807	unknown	-0.534	1.117	-1.8215	0.001	0.9525	0.815	2.262	0.2245
1809	vng1809	unknown	-0.179	0.215	-1.1435	0.56	-0.056	0.1755	-0.049	0.592
1811	eye	general function prediction only	-1.328	1.326	-3.8005	0.279	1.285	1.552	4.26	0.43
1814	carB	amino acid metabolism	-0.4835	0.0835	-1.401	0.0175	-0.0885	0.0475	-1.064	0.667
1815	carA	amino acid metabolism	0.8115	0.0655	1.757	0	0.219	0.0575	1.165	0.2145
1816	trh3	transcription and regulation	0.1125	0.162	1.0865	0.5325	-0.1885	0.3485	-1.1575	0.2395
1818	idi	carbohydrate and lipid metabolism	-0.11	0.3525	-1.095	0.2145	0.171	0.398	1.157	0.143
1820	vng1820	unknown	0.0685	0.1335	1.052	0.6855	-0.1915	0.2105	-1.1525	0.532
1821	adh4	energy metabolism	-0.587	0.1825	-1.5145	0.1225	-0.134	0.1705	-1.1035	0.741
1822	moaB	cofactor and secondary metabolites	0.0625	0.248	1.0465	0.5765	-0.084	0.2445	-1.064	0.609
1823	vng1823	cofactor and secondary metabolites	-0.102	0.143	-1.078	0.5165	0.8835	0.4	1.9895	0.008
1826	vng1826	unknown	0.3545	0	1.2805	0.2335	-0.523	0	-1.438	0.1135
1827	vng1827	unknown	0.5125	0.079	1.43	0.4935	-0.3395	0.074	-1.2675	0.772
1829	guaAb	nucleotide metabolism	0.599	0.123	1.525	0.121	-0.363	0.084	-1.2895	0.379
1830	pyrG	nucleotide metabolism	0.4705	0.2015	1.4005	0.0895	-0.056	0.2085	-1.0455	0.432
1831	vng1831	unknown	0.162	0.4705	1.1565	0.7035	-0.1365	0.2325	-1.1105	0.8255
1832	vng1832	unknown	-0.2055	0	-1.1635	0.859	-0.598	0	-1.5195	0.576
1833	vng1833	unknown	-0.034	0.2295	-1.0305	0.5455	-0.4225	0.326	-1.3755	0.3665
1834	hyrA	cellular process	-0.136	0.314	-1.1255	0.501	-0.291	0.131	-1.229	0.519
1835	thrS	translation	0.193	0.233	1.1545	0.4775	-0.2325	0.1225	-1.1815	0.696
1836	cspD2	cellular process	0.8515	0.029	1.8055	0	-0.2795	0.021	-1.2155	0.1185
1837	ykfB1	amino acid metabolism	0.277	0.1345	1.217	0.386	-0.246	0.1265	-1.1905	0.4275
1838	vng1838	unknown	0.2445	0.038	1.185	0.148	-0.061	0.0085	-1.043	0.7155
1839	vng1839	unknown	0.8755	0.045	1.836	0	0.078	0.3095	0.0795	0.2935
1842	vng1842	translation	0.1735	0.1625	1.134	0.368	0.7765	0.3095	1.752	0.053
1843	arlR13	transcription and regulation	-0.1765	0.195	-1.139	0.621	0.0565	0.2555	1.048	0.69
1844	ansA	amino acid metabolism	-0.224	0.2175	-1.183	0.6075	-0.089	0.16	-1.069	0.743
1845	act7	transcription and regulation	0.0295	0.1275	0.021	0.4045	-0.0495	0.3095	-1.037	0.2645
1846	ugpQ	energy metabolism	0.1325	0.372	1.1135	0.578	-0.2575	0.11	-1.2	0.5705
1847	pchA	transport	-0.046	0.27	-1.037	0.565	0.0495	0.1545	0.038	0.7455
1848	vng1848	cofactor and secondary metabolites	-0.0085	0	-0.006	0.8235	0.096	0	1.071	0.6185
1849	vng1849	unknown	0.259	0.556	1.2725	0.558	-0.443	0.196	-1.3785	0.5785
1850	udp1	nucleotide metabolism	0.1725	0.205	1.1405	0.7745	0.0885	0.118	0.073	0.7915
1851	suk	carbohydrate and lipid metabolism	0.035	0.032	0.025	0.6535	-0.25	0.24	-1.2075	0.3975
1852	vng1852	unknown	0.6415	0.355	1.61	0.158	0.0975	0.1405	1.075	0.745
1853	eif2ba	translation	0.4665	0.1925	1.4005	0.192	-0.2155	0.099	-1.164	0.524
1856	htr3	cellular process	0.6355	0.1565	1.5635	0.0075	-0.685	0.095	-1.612	0.0465
1857	vng1857	amino acid metabolism	1.0235	0.0715	2.035	0	-0.38	0.112	-1.3055	0.064
1859	deoC	nucleotide metabolism	0.137	0.0775	1.102	0.5335	0.4895	0.41	1.463	0.305
1861	vng1861	translation	0.1405	0.163	1.1035	0.297	-0.3795	0.147	-1.308	0.1755
1862	cef	transport	0.2865	0.4465	1.2605	0.1735	-0.205	0.161	-1.1585	0.4995
1864	hit2	nucleotide metabolism	0.395	0.2255	1.331	0.2785	0.423	0.212	1.356	0.166
1865	vng1865	unknown	0.3685	0	1.291	0.028	-0.2535	0	-1.1925	0.14
1866	map	translation	0.141	0	1.104	0.438	0.0045	0	0.003	0.9495
1867	potC	transport	-0.2505	0	-1.1895	0.5315	-0.7125	0	-1.6405	0.751
1868	potB	transport	1.1735	0.733	2.622	0.2985	0.109	0.2625	1.1125	0.861
1869	vng1869	amino acid metabolism	-0.258	0.8255	-1.384	0.2825	1.5195	1.3185	4.585	0.2665
1871	potA2	transport	-0.073	0.036	-1.0525	0.813	-0.019	0.022	-0.0145	0.7125
1872	asgX	amino acid metabolism	-0.1465	0.7315	-1.133	0.1385	0.538	0.6225	1.6045	0.4505
1873	icd	energy metabolism	-0.596	0.1215	-1.5175	0.045	0.0095	0.129	0.0095	0.8365
1874	vng1874	unknown	-0.2095	0.1505	-1.1645	0.595	0.0595	0.2175	1.0515	0.606
1875	mvaA	carbohydrate and lipid metabolism	0.2655	0.132	1.2095	0.391	-0.0555	0.295	-0.035	0.3015
1877	vng1877	unknown	-0.2265	0.499	-1.2295	0.4305	-0.1465	0.2105	-1.115	0.586
1879	thb	cofactor and secondary metabolites	1.3785	0.643	3.0275	0.2955	0.0395	0.459	0.098	0.6705
1880	vng1880	unknown	-0.7175	0.791	-1.928	0.267	0.415	0.8855	1.6435	0.2435
1882	nadA	cofactor and secondary metabolites	-0.527	0.512	-1.547	0.505	0.59	0.4585	1.5825	0.3795
1883	nadB	cofactor and secondary metabolites	-0.324	0.3405	-1.288	0.615	-0.1555	0.0885	-1.116	0.5365
1884	nadC	cofactor and secondary metabolites	-0.211	0.203	-1.1705	0.6455	0.271	0.4815	1.2745	0.494
1886	sstR2	transcription and regulation	0.229	0.5355	1.2485	0.655	-0.0615	0.3585	-1.05	0.6195
1887	gpm	carbohydrate and lipid metabolism	-0.646	0	-1.5655	0.0025	-0.0305	0	-0.0245	0.573
1889	vng1889	unknown	-1.4195	0.079	-2.6815	0.0065	1.5115	0.2805	2.9135	0.294
1890	vng1890	unknown	0.101	0.6145	1.155	0.572	-0.094	0.3765	-1.0875	0.5985
1891	vng1891	unknown	1.3375	0.6605	2.8325	0.3275	-0.0705	0.1905	-1.0575	0.869
1893	trp2	transport	-0.1125	0.1245	-1.0845	0.592	0.288	0.209	1.2345	0.3575
1894	vng1894	unknown	0.296	0.4565	1.2815	0.334	0.1655	0.2375	1.1325	0.591
1895	vng1895	unknown	-0.471	0	-1.4045	0.2205	-0.4415	0	-1.359	0.318
1896	vng1896	unknown	-0.2275	0.286	-1.183	0.447	-0.231	0.2925	-1.1935	0.5665
1898	vng1898	cellular process	-0.0905	0.186	-1.0715	0.532	-0.1415	0.112	-1.107	0.604
1899	kaiC	cellular process	-0.0245	0.182	-1.019	0.648	-0.0695	0.157	-1.0545	0.7625
1900	vng1900	carbohydrate and lipid metabolism	0.006	0.209	1.0095	0.5635	-0.322	0.2145	-1.2645	0.4615
1901	vng1901	unknown	-0.4625	0.122	-1.3835	0.06	-0.031	0.2385	-0.0195	0.4205
1902	vng1902	unknown	1.2225	0.6225	3.235	0.624	-0.679	0.477	-1.8545	0.915
1903	sstR3	transcription and regulation	0.1315	0.209	1.105	0.4495	0.0955	0.183	1.074	0.615
1904	vng1904	unknown	1.033	0	2.0495	0.0015	-0.109	0	-1.078	0.666
1905	vng1905	cellular process	0.244	0.4025	1.224	0.399	-0.144	0.1905	-1.1135	0.6945
1906	vng1906	unknown	0.062	0.106	1.0465	0.8555	0.131	0.1	1.0985	0.824
1907	vng1907	unknown	0.4835	0.485	1.478	0.2895	0.032	0.211	0.0255	0.6225
1910	vng1910	unknown	-0.4445	0.499	-1.4495	0.5645	-0.2935	0.1315	-1.2345	0.6425
1911	nirD	transcription and regulation	-0.5935	0.209	-1.5255	0.2695	0.275	0.3435	1.2385	0.493
1912	trpD2	amino acid metabolism	-0.3895	0.3765	-1.3535	0.2435	-0.049	0.1415	-1.032	0.717
1914	ppiA	cellular process	-0.1865	0.0715	-1.1395	0.3255	0.2775	0.344	1.2495	0.5135
1916	vng1916	unknown	0.4765	0	1.3915	0.005	-0.008	0	-1.0055	0.962
1917	vng1917	unknown	-0.1055	0.09	-1.078	0.487	-0.4935	0.1475	-1.4265	0.064
1918	vng1918	unknown	0.066	0.0865	1.049	0.854	0.181	0.1415	1.1395	0.6025
1919	crcB1	cellular process	0.159	0.066	1.1175	0.3935	0.068	0.0465	1.049	0.7095
1920	vng1920	unknown	-0.007	0.134	-0.006	0.6565	0.3885	0.195	1.322	0.3675
1921	crcB2	cellular process	0.8975	0.458	1.978	0.5705	-0.3005	0.243	-1.2495	0.733
1922	aclR6	transcription and regulation	0.2165	0.0325	1.162	0.1985	0.3255	0.0565	1.2545	0.069
1924	trkA6	transport	0.175	0.026	1.129	0.302	0.464	0.0945	1.383	0.019
1925	vng1925	unknown	0.1385	0.0625	1.102	0.567	-0.075	0.0935	-1.0555	0.693
1926	pdhA1	energy metabolism	-0.058	0.258	-0.041	0.3555	0.031	0.23	0.0215	0.4585
1927	vng1927	unknown	0.325	0.4245	1.3135	0.25	0.1595	0.2655	1.133	0.4305
1929	tmk	nucleotide metabolism	1.188	0.546	3.1795	0.3765	-0.7685	0.4175	-1.7755	0.6265
1932	nolA	general function prediction only	-0.194	0.1875	-1.154	0.447	-0.24	0.1105	-1.185	0.3235
1933	ftsZ3	cellular process	0.088	0.1555	1.069	0.5195	0.0025	0.201	0.0025	0.3325
1934	vng1934	unknown	-0.2465	0.2665	-1.2065	0.423	-0.11	0.4165	-1.0895	0.25
1935	vng1935	unknown	-0.0775	0.174	-1.0615	0.652	-0.229	0.1305	-1.178	0.5705
1937	vng1937	cofactor and secondary metabolites	-0.3005	0.287	-1.256	0.452	-0.14	0.4075	-1.117	0.301
1938	vng1938	cofactor and secondary metabolites	0.5485	0.149	1.47	0.136	0.118	0.5405	1.1425	0.3255
1939	purC	nucleotide metabolism	-0.148	0.1405	-1.1135	0.675	-0.459	0.114	-1.379	0.171
1940	vng1940	unknown	-0.3085	0.014	-1.2385	0.14	0.208	0.103	1.1585	0.41
1941	fso	unknown	0.0305	0.3915	0.019	0.342	-0.185	0.2035	-1.148	0.578
1942	vng1942	unknown	0.075	0.062	1.0545	0.67	-0.5885	0.0125	-1.504	0.001
1943	vng1943	unknown	0.299	0.0265	1.231	0.0865	-0.4385	0.0265	-1.3555	0.011
1944	purS	nucleotide metabolism	0.1445	0	1.105	0.393	-0.429	0	-1.346	0.015
1945	purL2	nucleotide metabolism	-0.001	0	-0.001	0.9865	-0.573	0	-1.4875	0.023
1946	purU	nucleotide metabolism	0.8525	0.361	1.874	0.1805	-0.693	0.099	-1.6205	0.2825
1948	vng1948	unknown	-0.261	0.417	-1.245	0.4565	0.2535	0.323	1.215	0.3035
1949	gul2	general function prediction only	0.125	0	1.092	0.4935	-0.2985	0	-1.23	0.077
1951	sub	cellular process	0.4575	0.5085	1.531	0.419	0.2845	0.3605	1.2445	0.2485
1952	vng1952	unknown	-0.298	0.15	-1.239	0.2575	0.5395	0.5695	1.535	0.2005
1953	ecp	unknown	0.4355	0.5545	1.403	0.175	0.6905	0.35	1.661	0.212
1954	vng1954	unknown	-0.056	0.1895	-1.0455	0.5685	0.386	0.435	1.3605	0.195
1956	vng1956	unknown	1.1535	1.0285	2.9585	0.419	0.372	0.2625	1.3285	0.831
1957	tgtA2	translation	-0.117	0.2935	-1.093	0.6595	0.442	0.8355	1.646	0.7005
1959	tgtA1	translation	0.776	0.2235	1.734	0.0175	0.076	0.1285	1.057	0.508
1960	vng1960	unknown	0.122	0.0655	1.089	0.4945	0.2365	0.241	1.1955	0.4595
1962	mtl1	DNA metabolism	-0.0855	0.3725	-1.0645	0.063	0.5585	0.4035	1.527	0.3195
1963	vng1963	unknown	0.3105	1.1145	1.771	0.258	0.5125	0.6005	1.5585	0.465
1964	csl	cellular process	-0.645	0.7805	-1.7915	0.272	1.948	1.5775	5.849	0.278
1965	vng1965	unknown	-0.2155	0.119	-1.1655	0.486	0.1925	0.1945	1.152	0.4635
1967	glpK	carbohydrate and lipid metabolism	-0.49	0.21	-1.4205	0.128	0.1155	0.2835	1.0955	0.5905
1969	gpdA2	carbohydrate and lipid metabolism	0.6905	0.1555	1.626	0.065	-0.219	0.2145	-1.177	0.47
1971	gpdB	carbohydrate and lipid metabolism	-0.092	0.0985	-1.0685	0.673	0.001	0.2685	-0.0005	0.4075
1972	gpdC	carbohydrate and lipid metabolism	-1.039	1.4425	-3.4025	0.388	0.945	1.7205	3.991	0.492
1973	vng1973	unknown	-0.865	0.383	-1.885	0.021	0.2645	0.2565	1.214	0.2035
1974	vng1974	unknown	-0.1845	0.329	-1.166	0.702	-0.094	0.1655	-0.072	0.698
1976	vng1976	unknown	-0.1505	0.765	-0.0525	0.596	0.275	0.531	0.318	0.866
1977	vng1977	unknown	0.042	0.157	0.0335	0.6665	0.067	0.1195	0.0525	0.5835
1978	vng1978	unknown	0.1595	0.374	1.1485	0.823	0.024	0.173	0.027	0.865
1980	vng1980	unknown	0.877	0	1.837	0	0.1825	0	1.1355	0.543
1982	vng1982	translation	0.0875	0.2695	1.0725	0.5335	-0.0285	0.1345	-1.021	0.691
1983	vng1983	unknown	-0.99	1.5465	-3.4495	0.0875	1.6125	1.513	5.2715	0.196
1984	rnhB	DNA metabolism	0.3595	0.483	1.381	0.5825	-0.2325	0.0835	-1.177	0.4425
1985	nhaC4	energy metabolism	-0.5585	0.788	-1.6795	0.2625	0.354	0.2895	1.302	0.239
1986	rbl3	DNA metabolism	0.0005	0.1965	0.0045	0.761	0.0085	0.276	0.0065	0.787
1987	secD	cellular process	-0.126	0.1375	-1.096	0.782	-0.408	0.1255	-1.3375	0.5255
1988	secF	cellular process	0.4015	0.3825	1.3695	0.4395	-0.11	0.066	-1.0805	0.876
1989	vng1989	unknown	0.2785	0.305	1.251	0.272	0.818	0.8025	2.0455	0.492
1991	vng1991	unknown	0.462	0.186	1.389	0.0875	-0.1055	0.3655	-0.1015	0.2525
1992	pgi	carbohydrate and lipid metabolism	0.621	0.355	1.604	0.281	0.3255	0.2035	1.2665	0.4955
1993	vng1993	unknown	0.2845	0.303	1.255	0.4845	0.067	0.185	0.045	0.3675
1994	pzb	transcription and regulation	0.031	0.01	1.022	0.9115	-0.197	0.0205	-1.1465	0.508
1995	vng1995	unknown	0.1555	0.0635	1.1155	0.4505	-0.111	0.105	-1.084	0.649
1997	infB	translation	0.0495	0.226	1.0425	0.8305	-0.2525	0.193	-1.2	0.5645
1998	vng1998	unknown	0.3325	0.195	1.2725	0.292	-0.0455	0.1495	-0.034	0.679
1999	vng1999	unknown	0.167	0.108	1.1255	0.444	0.047	0.0355	1.0335	0.7345
2000	prrIV1	cellular process	0.112	0.0645	1.082	0.5035	0.0085	0.0425	0.006	0.786
2001	yjbG	amino acid metabolism	-0.6365	0.083	-1.5575	0.004	0.95	0.163	1.9445	0.01
2002	vng2002	unknown	-0.2065	0.521	-1.195	0.413	-0.253	0.151	-1.1995	0.54
2003	truA	translation	0.7345	0.157	1.7145	0.122	0.3015	0.06	1.234	0.153
2005	hisS	translation	0.0655	0.097	1.048	0.616	-0.2855	0.676	-1.2405	0.125
2006	vng2006	translation	0.1095	0.052	1.0795	0.5305	-0.5845	0.0385	-1.5	0.001
2008	pdb	transcription and regulation	-0.0575	0.6085	-1.12	0.062	-0.2335	0.8075	-1.158	0
2010	rps19e	translation	0.6955	0.0375	1.62	0	-0.5275	0.047	-1.4425	0.003
2011	thiL	cofactor and secondary metabolites	0.206	0.4165	1.192	0.5105	-0.321	0.2385	-1.267	0.619
2012	vng2012	unknown	-0.9365	1.3235	-2.889	0.2885	1.189	1.777	4.6155	0.149
2014	vng2014	transcription and regulation	0.952	0.2625	1.967	0	-0.0605	0.0395	-1.044	0.647
2015	pyrH	nucleotide metabolism	-3.0595	0.1245	-8.3955	0	3.3205	0.417	10.5125	0
2017	lysS	translation	0.054	0.134	0.0405	0.6195	-0.411	0.0745	-1.332	0.214
2019	vng2019	unknown	-0.294	0.0995	-1.229	0.182	-0.22	0.1545	-1.174	0.4265
2020	prlR5	transcription and regulation	-0.026	0.284	-0.015	0.6355	0.032	0.3425	0.0475	0.675
2021	vng2021	unknown	-0.761	1.1645	-2.5065	0.3915	0.9135	1.297	3.0785	0.303
2023	gsp	cellular process	-0.1635	0.105	-1.1235	0.4015	0.014	0.1045	0.011	0.568
2024	vng2024	unknown	0.2755	0.4055	1.262	0.5965	0.002	0.2	0.0055	0.802
2025	yyaI	general function prediction only	-0.1065	0.296	-1.0905	0.335	0.3705	0.7025	1.4445	0.3095
2027	vng2027	unknown	0.285	0.0315	1.219	0.1415	0.0125	0.0525	0.009	0.7875
2028	vng2028	unknown	-0.1245	0.287	-1.1005	0.1915	-0.3235	0.2225	-1.268	0.353
2029	vng2029	unknown	0.1145	0.0765	0.1065	0.291	-0.0565	0.217	-0.0535	0.69
2031	nadE	cofactor and secondary metabolites	-0.093	0.018	-1.0665	0.5765	-0.1815	0.0265	-1.1345	0.285
2032	fad1	carbohydrate and lipid metabolism	0.091	0	0.0765	0.6015	-0.5165	0	-1.4315	0.6545
2034	vng2034	unknown	-0.1055	0.5775	-0.0755	0.5035	0.1315	0.4985	0.179	0.8935
2035	vng2035	unknown	-2.313	0.069	-4.975	0	2.9915	0.103	7.9855	0
2036	hlx1	transcription and regulation	0.742	0.0895	1.6765	0	-0.136	0.1245	-1.1025	0.3825
2037	hik4	cellular process	0.6975	0.604	1.76	0.1155	0.033	0.474	1.0465	0.17
2039	vng2039	unknown	0.201	0.577	1.227	0.3225	-0.0375	0.6745	0.0105	0.1825
2041	vng2041	unknown	0.201	0.7985	1.363	0.6485	-0.2975	0.363	-1.2695	0.765
2042	vng2042	unknown	0.3185	0.07	1.2495	0.4945	-0.1285	0.2555	-1.1015	0.6645
2043	ham1	nucleotide metabolism	0.212	0.2325	1.1705	0.3005	-0.0985	0.258	-1.0865	0.639
2044	vng2044	unknown	0.5525	0.0935	1.471	0.0335	-0.2575	0.0925	-1.199	0.2595
2045	gcp	cellular process	0.186	0.2285	1.152	0.3805	-0.585	0.357	-1.548	0.09
2047	rps27ae	translation	0.236	0.0195	1.178	0.1705	-0.7245	0.025	-1.6525	0
2048	rps24e	translation	0.5515	0.0445	1.4665	0.002	-0.654	0.035	-1.574	0
2049	vng2049	unknown	-0.2085	0	-1.1565	0.2685	-0.1965	0	-1.146	0.3105
2051	rpoE''	transcription and regulation	-0.4335	0	-1.351	0.089	-0.1115	0	-1.0805	0.7505
2053	rpoE'	transcription and regulation	-0.446	0.2305	-1.3805	0.2035	-0.0535	0.204	-0.044	0.5745
2054	vng2054	unknown	-0.272	0.075	-1.2095	0.3655	-0.067	0.0665	-1.048	0.762
2056	eif2g	translation	-0.421	0.103	-1.343	0.2325	-0.269	0.152	-1.212	0.528
2059	vng2059	unknown	-0.2	0.4405	-1.161	0.29	0.2055	0.6945	1.265	0.3125
2060	phnP	general function prediction only	-0.0595	0.377	-1.054	0.078	1.1235	0.786	2.51	0.149
2062	atp	cellular process	0.218	0.1205	1.167	0.289	-0.0295	0.0815	-1.0215	0.7165
2063	aca	general function prediction only	-0.4885	0.207	-1.4175	0.2245	0.177	0.2055	1.1395	0.7265
2064	vng2064	cellular process	0.38	0.3495	1.334	0.184	0.5855	0.8255	1.753	0.1335
2065	dgs	cofactor and secondary metabolites	0.2845	0.194	1.231	0.497	-0.009	0.1985	-0.008	0.789
2067	vng2067	unknown	-0.054	0.3545	-1.0525	0.446	0.2645	0.302	1.2505	0.6845
2068	trp11	transport	-0.0745	0.2075	-1.0565	0.4495	0.01	0.1865	0.0135	0.706
2071	lfl2	carbohydrate and lipid metabolism	-0.003	0.3975	-0.0005	0.3645	0.2155	0.3485	1.182	0.4425
2072	serS	translation	-0.2065	0.214	-1.1665	0.456	0.0475	0.1145	1.0355	0.743
2073	mbl	unknown	0.101	0.0835	1.074	0.706	-0.034	0.0315	-0.025	0.8315
2074	vng2074	transcription and regulation	0.2875	0.0845	1.2235	0.2645	0.356	0.1705	1.288	0.1895
2075	vng2075	unknown	-0.361	0.114	-1.29	0.538	0.0305	0.098	0.023	0.912
2076	rpl40e	translation	0.122	0.6125	0.193	0.718	-0.346	0.154	-1.2795	0.5985
2078	hat2	translation	0.106	0.2395	1.076	0.4905	0.0075	0.3025	0.0115	0.4295
2079	mutT	DNA metabolism	0.3765	0.1425	1.309	0.1905	0.443	0.259	1.383	0.2635
2080	bloB	general function prediction only	0.5645	0.113	1.494	0.256	-0.113	0.157	-1.087	0.765
2081	vng2081	unknown	0.114	0.06	1.083	0.495	-0.1965	0.221	-1.1575	0.194
2082	urg3	DNA metabolism	0.0155	0.267	0.0125	0.561	-0.2105	0.3475	-1.1635	0.5395
2084	phnE	transport	-1.0025	0.8255	-2.3815	0.4205	0.734	1.21	2.44	0.5495
2085	phnC	transport	-0.1495	0.096	-1.112	0.6735	0.397	0.218	1.3355	0.3475
2086	hpb	general function prediction only	-1.182	1.0915	-3.078	0.181	1.462	1.5475	5.027	0.2565
2087	hisH2	amino acid metabolism	-0.0995	0.13	-1.076	0.684	0.293	0.6035	1.342	0.427
2088	trm1	translation	0.373	0.3455	1.332	0.634	0.3185	0.2865	1.2755	0.818
2089	vng2089	unknown	-0.116	0.272	-1.0975	0.259	0.1045	0.2265	1.079	0.3275
2091	vng2091	carbohydrate and lipid metabolism	0.2145	0.078	1.162	0.396	-0.006	0.206	0.002	0.6015
2093	glnA	amino acid metabolism	-1.3555	0.296	-2.625	0	1.4245	0.2025	2.7125	0.0375
2094	aclR7	transcription and regulation	-0.709	0.1585	-1.6445	0.004	0.789	0.4825	1.817	0.0985
2096	cctB	cellular process	-0.2405	1.1435	-1.4565	0.157	0.8495	1.048	2.338	0.2865
2097	imp2	unknown	-0.344	0.147	-1.276	0.254	0.0105	0.1635	0.003	0.6185
2098	vng2098	unknown	0.069	0.0105	0.0515	0.7835	-0.2835	0.0555	-1.2185	0.6105
2099	vng2099	translation	0.0025	0	0.002	0.7495	-0.243	0	-1.1835	0.1515
2100	iluA	amino acid metabolism	0.2015	0.3735	1.1675	0.3515	-0.082	0.1395	-1.0595	0.63
2101	vng2101	unknown	-0.179	0.1875	-1.1415	0.656	0.4905	0.591	1.5235	0.455
2102	citZ	energy metabolism	-0.5415	0.291	-1.49	0.2085	0.0665	0.0955	1.0505	0.8585
2104	pchB	transport	-0.3855	0.1675	-1.315	0.2215	0.377	0.303	1.3285	0.416
2105	vng2105	unknown	0.239	0.227	1.1965	0.489	-0.0965	0.0395	-1.07	0.7
2106	sdh	general function prediction only	-0.3745	0.1435	-1.3035	0.3415	0.5225	0.488	1.519	0.4805
2108	thrC3	amino acid metabolism	0.1165	0.2725	1.11	0.696	0.012	0.2535	0.0175	0.623
2109	vng2109	unknown	-0.8405	0.2145	-1.8445	0.0995	0.004	0.1545	0.0075	0.685
2110	dzr	transcription and regulation	0.5415	0.389	1.5095	0.326	-0.071	0.2375	-1.06	0.636
2112	xrlR4	transcription and regulation	0.03	0.6055	-0.002	0.382	-0.4075	0.2105	-1.339	0.4375
2113	imp3	general function prediction only	0.15	0.111	1.1125	0.5995	0.4735	0.5125	1.484	0.4565
2115	vng2115	cellular process	0.4285	0	1.346	0.013	0.5395	0	1.454	0.002
2116	xup	unknown	1.0525	0.407	2.179	0.199	0.1305	0.4365	1.1425	0.7145
2117	vng2117	nucleotide metabolism	0.0145	0.3655	0.009	0.5035	0.113	0.7985	1.249	0.5405
2118	pyrE2	nucleotide metabolism	-0.0555	0.029	-1.0395	0.767	-0.559	0.011	-1.4735	0.0115
2119	vng2119	carbohydrate and lipid metabolism	0.655	1.012	2.389	0.399	0.061	0.2445	0.055	0.744
2120	yusM	amino acid metabolism	0.014	0.133	0.0095	0.6745	0.078	0.1885	1.0615	0.5585
2121	vng2121	unknown	0.185	0.1985	1.151	0.602	-0.2055	0.202	-1.167	0.6205
2122	ilvE2	amino acid metabolism	0.2375	0.219	1.1865	0.1805	-0.1865	0.1325	-1.142	0.3005
2123	nhaC2	transport	1.523	0.766	3.234	0.1295	-0.73	0.281	-1.708	0.151
2124	nhaC5	transport	0.4995	0.3355	1.473	0.365	0.0775	0.1655	1.06	0.7295
2125	ribA	cofactor and secondary metabolites	-1.925	0.07	-3.808	0	2.179	0.0415	4.5335	0
2126	rflR	transcription and regulation	0.3775	0.15	1.3065	0.086	0.256	0.3885	1.24	0.35
2128	vng2128	energy metabolism	0.2145	0.214	1.1705	0.507	-0.1655	0.137	-1.1265	0.7045
2129	vng2129	unknown	0.2825	0.2005	1.2285	0.519	-0.493	0.0895	-1.4125	0.2225
2130	minD2	cellular process	-0.021	0.2655	-0.012	0.504	-0.2465	0.0775	-1.1885	0.569
2131	erf1	translation	-0.157	0.0775	-1.117	0.55	-0.1	0.0485	-1.0725	0.768
2132	ferA1	energy metabolism	-0.315	0.203	-1.259	0.844	-0.0875	0.184	-0.069	0.867
2133	vng2133	transcription and regulation	-0.1315	0.153	-1.102	0.6195	0.077	0.108	1.057	0.588
2135	atpD	energy metabolism	-0.132	0.09	-1.098	0.4975	0.0675	0.047	1.0485	0.6605
2136	blh	energy metabolism	0.3045	0.2445	1.2555	0.5595	-0.048	0.2085	-0.0395	0.7495
2137	crtY	cofactor and secondary metabolites	-0.2265	0.3405	-1.1885	0.2965	-0.008	0.1035	-0.0085	0.8155
2138	atpB	energy metabolism	-0.484	0.082	-1.4005	0.0405	0.123	0.041	1.0905	0.6875
2139	atpA	energy metabolism	-0.776	0.1185	-1.718	0.0035	0.309	0.0775	1.2405	0.3035
2140	atpF	energy metabolism	-0.411	0.0545	-1.3315	0.032	0.152	0.2285	1.1165	0.2465
2141	atpC	energy metabolism	-0.672	0.083	-1.597	0.0035	0.2985	0.129	1.237	0.191
2142	atpE	energy metabolism	-0.1595	0.0215	-1.117	0.3685	-0.208	0.0185	-1.155	0.2565
2143	atpK	energy metabolism	-0.1735	0.0455	-1.129	0.3295	0.384	0.089	1.31	0.0635
2144	atpI	energy metabolism	-0.515	0.0575	-1.43	0.0045	0.242	0.0535	1.1845	0.192
2146	ntpF	energy metabolism	-0.536	0.024	-1.45	0.002	0.002	0.0125	0.0015	0.9415
2147	hmp	cofactor and secondary metabolites	-0.4845	0.5485	-1.5125	0.416	0.4565	1.188	1.929	0.04
2148	vng2148	unknown	0.3185	0.1965	1.2595	0.227	0.1145	0.321	1.1055	0.446
2149	vng2149	unknown	0.0275	0.171	1.023	0.512	0.083	0.1155	1.0625	0.5825
2150	etfB	energy metabolism	-1.15	0.0525	-2.2215	0	0.362	0.0415	1.286	0.184
2151	etfA	energy metabolism	-0.7835	0.0465	-1.7225	0.0005	0.1825	0.066	1.137	0.467
2152	vng2152	unknown	0.391	0.346	1.3495	0.405	0.5345	0.4595	1.523	0.372
2153	fps	cofactor and secondary metabolites	0.3	0.229	1.247	0.401	-0.358	0.3105	-1.307	0.1655
2154	vng2154	unknown	-0.4245	0.34	-1.3835	0.287	0.663	0.894	2.015	0.2425
2155	vng2155	unknown	0.065	0.378	1.056	0.1245	-0.1375	0.4745	-1.1015	0.063
2156	vng2156	cellular process	0.3405	0.427	1.3035	0.271	0.3375	0.2665	1.285	0.3845
2157	vng2157	unknown	-0.4865	1.2295	-2.1545	0.1875	0.6065	1.3465	2.572	0.2915
2158	oxrA	cofactor and secondary metabolites	0.394	0.572	1.432	0.496	0.0395	0.4505	0.0585	0.3985
2159	manC	energy metabolism	-0.447	0	-1.363	0.0075	0.784	0	1.722	0
2160	rfa3	DNA metabolism	-0.319	0.083	-1.2495	0.083	-0.46	0.06	-1.377	0.019
2162	rfa8	unknown	-0.532	0.049	-1.4475	0.0025	-0.339	0.059	-1.266	0.093
2163	ral	unknown	-0.1155	0	-1.083	0.509	-0.405	0	-1.3255	0.038
2164	vng2164	unknown	-0.2325	0.051	-1.1765	0.512	0.9845	0.064	1.9875	0.009
2165	vng2165	unknown	0.0935	0.5285	0.114	0.1785	0.0675	0.3125	1.0595	0.598
2166	vng2166	unknown	-1.338	0.202	-2.582	0	1.649	0.015	3.141	0
2167	dbp	DNA metabolism	-0.265	0.8765	-1.3395	0.0405	0.2385	1.0025	1.331	0.1465
2168	vng2168	unknown	-0.0975	0.07	-1.072	0.783	0.1555	0.1475	1.1215	0.6265
2170	vng2170	unknown	-0.045	0.2005	-1.033	0.635	-0.002	0.1515	-0.001	0.7545
2171	adh1	energy metabolism	-0.157	0.426	-1.1445	0.3255	0.5765	0.8035	1.7305	0.2435
2172	vng2172	unknown	-0.3655	0.2095	-1.303	0.34	0.313	0.602	1.3525	0.436
2173	rad24a	DNA metabolism	0.189	0.2795	1.155	0.377	0.1835	0.3165	1.1605	0.3505
2174	vng2174	unknown	-0.414	0.0955	-0.508	0.6845	-0.3375	0.069	-1.2705	0.579
2175	vng2175	unknown	0.392	0	1.314	0.416	-0.2265	0	-1.1765	0.8435
2176	vng2176	unknown	0.1825	0.112	1.1385	0.379	-0.087	0.1475	-1.064	0.5015
2177	vng2177	unknown	-0.898	0.5395	-2.034	0.6015	0.036	0.3525	1.0375	0.8955
2178	phlR	transcription and regulation	0.138	0.2645	1.113	0.4085	0.239	0.1955	1.1895	0.2815
2179	vng2179	unknown	-0.067	0.3735	-1.056	0.4985	0.01	0.265	0.0125	0.6285
2180	hik5	cellular process	0.2015	0.2005	1.1605	0.3155	0.0285	0.1845	1.0225	0.4175
2181	mcm	DNA metabolism	0.2625	0.1475	1.2075	0.3715	-0.1945	0.13	-1.1515	0.5545
2182	vng2182	unknown	0.141	0.2675	1.1195	0.478	0.378	0.2255	1.3195	0.427
2183	vng2183	unknown	0.162	0.2085	1.13	0.3465	-0.089	0.123	-1.069	0.585
2184	tfbA	transcription and regulation	-0.214	0.4155	-1.1775	0.0475	0.8905	0.3255	1.899	0.015
2185	vng2185	unknown	0.22	0.1395	1.1805	0.605	0.272	0.305	1.2495	0.555
2186	hit1	nucleotide metabolism	0.2275	0	1.171	0.174	0.759	0	1.6935	0
2187	vng2187	unknown	0.7375	0.113	1.6775	0.003	-0.083	0.032	-1.06	0.7075
2189	vng2189	unknown	0.6945	0	1.6335	0.11	0.149	0	1.111	0.5785
2190	ileS	translation	-0.0595	0.229	-0.0435	0.5705	-0.1455	0.1115	-1.11	0.7305
2191	vng2191	unknown	0.1275	0.262	1.111	0.5555	0.236	0.1225	1.184	0.39
2193	cbaA	energy metabolism	-0.239	0.262	-1.2015	0.5305	0.1905	1.014	1.4515	0.197
2195	cbaB	energy metabolism	-0.3185	0.3575	-1.286	0.44	0.128	1.058	1.3405	0.075
2196	cbaD	energy metabolism	-0.091	0.138	-1.0675	0.566	-0.6855	0.092	-1.612	0.032
2197	vng2197	unknown	0.097	0.166	1.0695	0.65	-0.6255	0.269	-1.5745	0.3725
2199	vng2199	unknown	-0.686	0	-1.6365	0.0075	1.3105	0	2.483	0
2201	cpx	transport	0.1505	0.184	1.115	0.423	0.064	0.195	1.048	0.614
2202	vng2202	unknown	0.2045	0.2895	1.178	0.6035	0.2465	0.2215	1.217	0.624
2203	prsA	nucleotide metabolism	-0.0855	0.398	-1.0855	0.1865	0.441	0.311	1.3905	0.265
2204	vng2204	unknown	0.116	0.2725	1.0945	0.398	0.3705	0.5445	1.395	0.5715
2205	vng2205	unknown	-0.2435	0.233	-1.1975	0.532	-0.153	0.154	-1.116	0.667
2206	pmu1	carbohydrate and lipid metabolism	-0.016	0.2895	-0.001	0.66	0.0835	0.4835	1.0935	0.427
2207	vng2207	unknown	0.1805	0.1815	1.1425	0.4935	0.0735	0.093	1.0535	0.7795
2208	trpS1	translation	0.1395	0.219	1.114	0.575	-0.073	0.274	-1.0585	0.508
2210	endA	translation	0.152	0.203	1.117	0.41	-0.18	0.355	-1.149	0.242
2211	rbl2	unknown	-0.216	0.261	-1.179	0.4435	-0.2615	0.295	-1.216	0.272
2213	brr2	transcription and regulation	-0.1595	0.1865	-1.126	0.4585	-0.0985	0.358	-1.076	0.491
2214	dinF	DNA metabolism	0.1895	0.2455	1.1565	0.5995	0.318	0.2485	1.2675	0.451
2216	lip	cofactor and secondary metabolites	-0.1795	0.205	-1.142	0.4565	-0.2435	0.093	-1.1895	0.5815
2217	pdhA2	energy metabolism	-1.0535	0.1445	-2.0865	0	0.309	0.277	1.262	0.373
2218	pdhB	energy metabolism	-1.0585	0.1215	-2.0915	0	0.6485	0.214	1.586	0.024
2219	dsa	energy metabolism	-0.8	0.048	-1.744	0	0.404	0.073	1.325	0.048
2220	lpdA	energy metabolism	-0.6515	0.1505	-1.5795	0.0035	0.4185	0.28	1.363	0.1795
2222	pheA	amino acid metabolism	0.1165	0.739	1.142	0.1805	0.2525	0.282	1.212	0.5105
2223	leuS	translation	0.0525	0.1075	1.038	0.6315	-0.2395	0.251	-1.183	0.28
2224	ocd1	amino acid metabolism	0.597	0.019	1.513	0.0015	0.1005	0.047	1.0735	0.598
2226	cctA	cellular process	-1.8305	0.203	-3.5935	0	1.332	0.1165	2.5375	0
2227	vng2227	unknown	0.377	0.056	1.3	0.0575	-0.165	0.1075	-1.1245	0.4715
2230	vng2230	unknown	1.0665	0.9835	3	0.293	0.2065	0.212	1.1705	0.5085
2231	vng2231	carbohydrate and lipid metabolism	1.31	0.7315	2.9305	0.1355	-0.285	0.3775	-1.2555	0.5275
2232	trpS2	translation	-0.4765	0.974	-1.702	0.4215	0.723	1.2825	2.5255	0.4065
2233	stk	cellular process	0.004	0.215	0	0.606	-0.015	0.2505	-0.0085	0.533
2234	eif1a1	translation	-0.147	0.027	-1.108	0.585	-0.008	0.0385	-0.0055	0.8595
2236	vng2236	unknown	0.1305	0	1.096	0.6905	0.4185	0	1.3365	0.1905
2237	tyrS	translation	-0.223	0.289	-1.1885	0.341	-0.2255	0.2045	-1.1815	0.5245
2238	vng2238	unknown	0.0545	0.117	1.04	0.589	0.092	0.104	1.07	0.748
2239	vng2239	unknown	0.57	0.294	1.5255	0.271	-0.207	0.109	-1.158	0.668
2240	rfcC	DNA metabolism	0.0845	0.1985	1.0685	0.5865	0.1545	0.1675	1.121	0.6215
2241	vng2241	unknown	0.658	0.718	1.793	0.4565	0.236	0.5015	1.257	0.694
2242	dmm	DNA metabolism	0.1565	0.0195	1.115	0.352	0.8455	0.0265	1.7975	0
2243	tbpE	transcription and regulation	-0.0245	0.1605	-1.02	0.5465	0.013	0.1645	0.009	0.6335
2244	vng2244	unknown	0.0105	0.0905	0.0085	0.715	-0.16	0.0685	-1.1195	0.6955
2246	vng2246	unknown	-0.782	0.569	-1.8595	0.3195	0.5285	0.206	1.4665	0.6475
2247	hisG	amino acid metabolism	0.0195	0.0875	0.014	0.678	0.157	0.206	1.125	0.3355
2248	vng2248	unknown	0.0975	0.503	1.099	0.0695	-0.103	0.539	-1.105	0.137
2249	trzA	nucleotide metabolism	0.435	0.3615	1.3935	0.4835	0.197	0.6445	1.2795	0.555
2251	achY	cofactor and secondary metabolites	-0.2455	0.134	-1.191	0.271	-0.549	0.0485	-1.4645	0.004
2252	hjr	DNA metabolism	0.321	0.0115	1.2495	0.1145	-0.1655	0.019	-1.1215	0.4305
2253	vng2253	unknown	1.0385	0.3805	2.1495	0.1895	0.2955	0.258	1.25	0.8965
2254	pri2	DNA metabolism	1.0135	0.2205	2.043	0	-0.1945	0.3245	-1.161	0.1275
2255	vng2255	carbohydrate and lipid metabolism	0.308	0.529	1.3275	0.508	0.052	0.4005	1.0385	0.487
2256	pcn	DNA metabolism	0.489	0.086	1.406	0.0085	0.3095	0.173	1.2485	0.2375
2257	nce	transport	1.3885	1.0235	3.6355	0.2995	-0.05	0.25	-1.043	0.856
2259	vng2259	unknown	-0.735	0.087	-1.668	0.0015	-0.1015	0.069	-1.074	0.566
2260	vng2260	unknown	-0.0815	0.154	-1.0625	0.5815	-0.3335	0.027	-1.261	0.2105
2262	vng2262	unknown	0.1915	0.623	0.2825	0.2695	-0.2915	0.2265	-1.247	0.5345
2263	ftsJ	cellular process	0.0385	0.1425	1.029	0.7255	0.177	0.2065	1.143	0.612
2264	vng2264	unknown	0.5255	0.21	1.4575	0.409	0.1935	0.1345	1.1485	0.822
2267	tatC2	cellular process	0.3065	0.223	1.253	0.479	-0.0595	0.156	-0.043	0.685
2268	camR2	unknown	-0.402	0	-1.3225	0.0465	-0.686	0	-1.6175	0.004
2269	tatC1	cellular process	0.419	0.5225	1.421	0.3645	-0.034	0.1845	-0.028	0.765
2270	mutS2	DNA metabolism	0.123	0.39	1.126	0.52	0.0545	0.307	1.0535	0.567
2271	orc6	DNA metabolism	-0.331	0.0765	-1.2595	0.21	0.4765	0.4155	1.451	0.221
2272	rpi	carbohydrate and lipid metabolism	0.221	0.27	1.1855	0.45	0.0735	0.064	1.0535	0.7375
2273	vng2273	unknown	0.038	0	0.0275	0.793	-0.132	0	-1.096	0.486
2274	edn	DNA metabolism	0.6535	0.0255	1.5745	0.011	-0.878	0.032	-1.8385	0.03
2276	pmm	carbohydrate and lipid metabolism	0.277	0.2945	1.2385	0.5045	-0.4015	0.068	-1.3225	0.3555
2277	act8	transcription and regulation	0.4685	0.2855	1.424	0.2595	-0.095	0.1385	-1.073	0.633
2279	vng2279	cofactor and secondary metabolites	0.1325	0.2465	1.109	0.572	-0.1135	0.2815	-1.078	0.736
2280	rfcA	DNA metabolism	0.0755	0.05	1.0545	0.6725	-0.139	0.0125	-1.101	0.3985
2281	gst	cellular process	-0.007	0.081	-1.005	0.7155	0.2735	0.0535	1.212	0.202
2282	vng2282	cellular process	-0.0575	0.157	-1.04	0.758	-0.1725	0.138	-1.135	0.661
2283	alaS	translation	-0.007	0.213	-0.003	0.6915	-0.033	0.136	-0.0215	0.7835
2284	hisJ	amino acid metabolism	-2.0645	0.005	-4.1845	0	3.1475	0.131	8.913	0
2285	vng2285	cellular process	0.2985	0.362	1.226	0.039	-0.53	0.0745	-1.446	0.006
2286	mamA	amino acid metabolism	-0.455	0.373	-1.422	0.504	0.9765	0.5505	2.124	0.2925
2288	mamB	amino acid metabolism	0.0525	0.2115	1.046	0.616	0.189	0.4025	1.183	0.579
2289	mal	amino acid metabolism	0.1825	0.278	1.153	0.659	-0.0815	0.2585	-0.067	0.477
2290	maoC1	carbohydrate and lipid metabolism	-0.1145	0.2645	-1.083	0.585	0.218	0.242	1.1785	0.7305
2291	cat	carbohydrate and lipid metabolism	0.109	0.241	1.0945	0.443	0.1385	0.24	1.112	0.2545
2292	vng2292	unknown	0.1185	0.3665	1.116	0.5575	0.282	0.1545	1.236	0.686
2293	ferA2	energy metabolism	0.1415	0.033	1.1035	0.4005	-0.489	0.014	-1.403	0.0035
2294	hisA	amino acid metabolism	0.1795	0.455	1.194	0.447	-0.091	0.202	-1.07	0.469
2295	hisB	amino acid metabolism	-0.3125	0.1255	-1.2625	0.589	0.2475	0.255	1.2135	0.8835
2296	aamR	transcription and regulation	0.0235	0.253	1.0105	0.732	0.195	0.4265	1.186	0.741
2297	vng2297	unknown	-0.366	0.225	-1.305	0.2165	0.4335	0.228	1.3695	0.155
2298	vng2298	unknown	0.0685	0.3	0.0415	0.2105	0.067	0.16	0.0485	0.498
2299	vng2299	unknown	0.1195	0.0895	0.0925	0.6235	0.325	0.527	1.323	0.425
2301	txrB3	cellular process	0.1155	0.3125	1.09	0.249	0.04	0.396	0.025	0.2625
2302	yuxL	amino acid metabolism	-0.8475	0.289	-1.839	0.0275	0.273	0.224	1.223	0.4545
2304	vng2304	unknown	-0.1645	0.1715	-1.128	0.4915	1.223	0.8525	2.808	0.149
2305	upp	nucleotide metabolism	0.5315	0	1.453	0.3365	-0.6195	0	-1.5645	0.1315
2306	vng2306	unknown	-0.0875	0	-1.063	0.637	-0.3255	0	-1.254	0.0995
2307	vng2307	unknown	0.209	0.231	1.175	0.3625	-0.191	0.099	-1.1445	0.4595
2308	hlp	general function prediction only	-0.049	0.038	-1.035	0.751	-0.287	0.036	-1.221	0.1225
2310	vng2310	cellular process	-0.1985	0.062	-1.1485	0.36	-0.011	0.221	-0.007	0.532
2311	vng2311	cellular process	-0.466	0.2665	-1.409	0.433	-0.267	0.196	-1.218	0.561
2312	sua	translation	0.304	0.2875	1.268	0.4475	-0.16	0.3055	-1.14	0.574
2313	vng2313	unknown	0.2115	0.3	1.184	0.684	-0.094	0.1935	-0.072	0.749
2314	vng2314	unknown	0.0385	0.227	1.0325	0.6025	0.063	0.3065	0.072	0.644
2315	vng2315	unknown	-0.0755	0.6075	-1.1185	0.0415	0.8965	0.7195	2.1345	0.0395
2316	vng2316	unknown	0.7715	0.3065	1.7555	0.118	0.344	0.108	1.2805	0.6105
2317	cbiO1	transport	0.564	0.519	1.679	0.418	0.184	0.0875	0.1495	0.8905
2320	hdrD	energy metabolism	0.284	0.2585	1.237	0.293	-0.158	0.299	-1.129	0.318
2321	ydaF	translation	0.1505	0.123	1.1125	0.5385	-0.0585	0.4315	-1.0555	0.357
2322	hem2	cofactor and secondary metabolites	0.148	0.1215	0.117	0.5045	0.6825	0.6295	1.783	0.4535
2323	vng2323	unknown	0.6715	0.971	2.005	0.4275	-0.203	0.327	-1.1705	0.545
2324	vng2324	unknown	0.334	0.276	1.2915	0.451	-0.007	0.0935	-0.005	0.9455
2326	hemL	cofactor and secondary metabolites	-0.131	0.23	-1.1075	0.6405	-0.107	0.1175	-1.0815	0.779
2328	vng2328	unknown	0.0735	0.456	1.0905	0.4855	0.31	0.248	1.2555	0.642
2329	vng2329	unknown	0.3565	0.087	1.2845	0.2465	-0.2085	0.1105	-1.16	0.5455
2330	hem3	cofactor and secondary metabolites	-0.2225	0.417	-1.1935	0.3425	-0.304	0.283	-1.2495	0.449
2331	uroM	cofactor and secondary metabolites	0.013	0.2935	0.021	0.385	-0.0345	0.122	-0.026	0.6245
2332	cysG	cofactor and secondary metabolites	0.338	0	1.2645	0.0485	-1.0765	0	-2.1085	0
2333	recJ	DNA metabolism	0.1005	0.1605	1.078	0.603	-0.6825	0.076	-1.6075	0.0365
2334	prh	cellular process	0.2335	0.479	1.2305	0.422	-0.0175	0.3205	-0.009	0.4495
2335	vng2335	unknown	0.2065	0.181	1.164	0.6335	-0.1375	0.2755	-1.1155	0.7755
2337	vng2337	cellular process	0.2965	0.1095	1.2315	0.1555	-0.2585	0.1525	-1.2035	0.3005
2338	polA2	DNA metabolism	0.018	0.1115	0.0135	0.647	-0.151	0.138	-1.1155	0.563
2339	vng2339	unknown	0.4245	0.147	1.3485	0.1485	0.002	0.151	0.0035	0.745
2340	vng2340	unknown	-0.0265	0.506	0.117	0.208	0.198	0.104	1.1515	0.4555
2341	vng2341	unknown	-0.4155	0.054	-1.34	0.522	-0.572	0.1035	-1.4935	0.514
2342	vng2342	unknown	0.041	0.4025	0.0425	0.1775	0.437	0.5975	1.4745	0.3905
2343	ykfD	transport	-0.1885	0.2095	-1.1515	0.4475	0.674	0.619	1.7485	0.4165
2344	oppD2	transport	-0.266	0.2085	-1.2205	0.363	0.029	0.1355	1.021	0.575
2346	dppC2	transport	-0.2745	0.2045	-1.2215	0.3495	0.1395	0.174	0.1035	0.4055
2347	dppB1	transport	-0.3395	0.0485	-1.2665	0.114	0.455	0.0955	1.3765	0.113
2349	dppA	transport	-0.9195	0.209	-1.92	0.0615	0.319	0.1245	1.253	0.524
2351	guaB2	unknown	0.0195	0.157	0.013	0.5705	-0.2505	0.14	-1.1955	0.3335
2352	glyS	translation	0.2765	0.3	1.241	0.626	0.272	0.6935	1.379	0.5695
2353	vng2353	unknown	0.422	0.28	1.3695	0.2015	0.4665	0.2835	1.4105	0.124
2356	eif4a	translation	-0.0085	0.2025	-0.007	0.4645	-0.117	0.201	-1.094	0.54
2358	appA	transport	-0.3175	0.266	-1.2685	0.422	-0.109	0.166	-1.088	0.6185
2359	appB	transport	-0.547	0.2055	-1.4775	0.287	0.347	0.267	1.3075	0.7225
2361	appC	transport	-0.373	0.2335	-1.3125	0.4175	0.241	0.2185	1.1965	0.6595
2363	oppD1	transport	-0.18	0.356	-1.162	0.4145	-0.126	0.145	-1.0975	0.774
2365	appF	transport	0.0055	0.272	0.0055	0.413	-0.3585	0.1655	-1.291	0.241
2366	vng2366	unknown	0.5165	0.0345	1.431	0.0055	0.6365	0.144	1.5625	0.005
2367	mdhA	energy metabolism	-0.773	0.183	-1.7285	0.0435	0.277	0.28	1.233	0.4635
2368	rad24b	DNA metabolism	0.683	0.4845	1.6995	0.2465	0.3085	0.2525	1.258	0.482
2369	vng2369	unknown	0.034	0.041	1.0245	0.761	-0.11	0.127	-1.082	0.3745
2370	vng2370	energy metabolism	-0.4405	0.0695	-1.3595	0.418	-0.224	0.09	-1.1735	0.6665
2371	vng2371	nucleotide metabolism	0.5765	0.451	1.6105	0.357	-0.3055	0.154	-1.2435	0.456
2372	rad24c	DNA metabolism	-0.3085	0.065	-1.24	0.17	-0.024	0.131	-1.0175	0.6215
2373	tnaA	amino acid metabolism	0.568	0.334	1.5275	0.2255	0.185	0.3165	1.1565	0.5045
2374	lysC	amino acid metabolism	0.682	0.16	1.6145	0.0035	-0.486	0.0235	-1.401	0.026
2376	vng2376	unknown	-0.107	0.065	-1.0785	0.682	0.12	0.1485	1.089	0.481
2377	nosY	transport	-1.324	0.1035	-2.511	0	0.8535	0.247	1.849	0.0685
2378	nosF1	transport	-0.863	0.0745	-1.821	0	0.7905	0.0585	1.7325	0.006
2379	vng2379	unknown	0.5855	0.0825	1.5035	0.0035	-0.086	0.028	-1.0625	0.6685
2380	vng2380	unknown	-0.164	0.381	-1.1505	0.4135	-0.0005	0.089	-0.002	0.7885
2381	uvrC	DNA metabolism	0.042	0.6325	0.047	0.387	0.12	0.151	1.093	0.7475
2383	nrdA	nucleotide metabolism	-0.6995	0.0915	-1.6295	0.3905	0.115	0.5115	0.127	0.593
2384	nrdB1	nucleotide metabolism	-0.8925	0.346	-1.9145	0.167	0.8825	0.552	2.037	0.368
2385	vng2385	unknown	-1.083	0.8005	-2.4545	0.104	1.0195	0.5175	2.174	0.1725
2386	vng2386	cellular process	0.2625	0.5205	1.268	0.546	-0.119	0.4795	-1.1115	0.725
2387	vng2387	unknown	-0.1705	0.5205	-1.162	0.3375	0.681	0.9515	1.9295	0.044
2390	uvrB	DNA metabolism	-0.412	0.487	-1.4045	0.2925	0.9735	0.6165	2.1455	0.0945
2392	vng2392	unknown	-0.308	0.0405	-1.239	0.0845	-0.0015	0.0345	-0.001	0.8235
2393	tssA	cellular process	-0.225	0.061	-1.1695	0.2085	0.177	0.0725	1.1325	0.347
2394	tssB	cellular process	-0.391	0.049	-1.314	0.0355	0.4375	0.0605	1.356	0.021
2395	thb	cofactor and secondary metabolites	-0.329	0.173	-1.2665	0.2095	0.1495	0.07	1.111	0.5035
2396	cysT1	transport	0.1715	0.3205	1.1445	0.4915	0.125	0.372	1.113	0.4345
2397	cysA	transport	0.0385	0.251	1.0365	0.5595	0.0205	0.2375	1.019	0.4215
2398	scm	cofactor and secondary metabolites	-0.15	0	-1.1105	0.626	-0.315	0	-1.2445	0.364
2399	vng2399	unknown	0.6195	0.3455	1.6765	0.306	0.182	0.073	1.136	0.7565
2400	vng2400	unknown	-0.359	0.189	-1.2935	0.3035	-0.027	0.103	-0.021	0.8475
2402	vng2402	unknown	0.258	0.1185	1.2055	0.2575	-0.186	0.153	-1.1455	0.369
2403	vng2403	unknown	0.35	0.1705	1.284	0.2025	-0.136	0.3595	-1.124	0.3915
2404	dip1	DNA metabolism	0.419	0.375	1.3755	0.3585	-0.203	0.232	-1.165	0.713
2406	vng2406	unknown	-0.1785	0.068	-1.1335	0.393	0.5795	0.2155	1.5145	0.096
2408	vng2408	unknown	-0.115	0.0405	-1.0835	0.523	0.6145	0.1075	1.536	0.054
2410	gbp3	cellular process	-0.061	0.0535	-1.044	0.678	0.6	0.041	1.518	0.0045
2411	orc7	DNA metabolism	0.092	0.293	0.0535	0.537	-0.315	0.197	-1.256	0.569
2412	vng2412	unknown	-0.664	0.2575	-1.6185	0.352	-0.103	0.118	-0.0775	0.7225
2413	vng2413	unknown	-0.1715	0.384	-1.146	0.1435	0.0305	0.178	1.0255	0.5925
2414	arlR14	transcription and regulation	0.1035	0.508	0.109	0.451	-0.133	0.3495	-1.122	0.5945
2415	vng2415	unknown	0.392	0.191	1.3325	0.468	-0.2115	0.254	-1.1755	0.463
2416	sec11	cellular process	0.0675	0.1935	1.053	0.5485	-0.32	0.0835	-1.2505	0.3585
2417	polA1	DNA metabolism	0.5495	0.441	1.5735	0.3455	-0.047	0.3225	-1.0405	0.581
2418	aspC1	amino acid metabolism	0.154	0.1535	1.1215	0.576	-0.244	0.157	-1.1915	0.5425
2419	vng2419	carbohydrate and lipid metabolism	0.71	0.127	1.6465	0.047	-0.1175	0.262	-1.1	0.5625
2420	metA	amino acid metabolism	-0.0735	0.6855	-1.079	0.1445	1.0045	1.0165	2.5585	0.2435
2421	hal	amino acid metabolism	0.7125	0.214	1.6585	0.0025	-0.171	0.585	-1.1545	0.0055
2422	glcD	carbohydrate and lipid metabolism	-0.944	1.5535	-3.4695	0.447	1.2415	1.6555	4.635	0.3865
2423	serB	amino acid metabolism	0.1725	0.3045	1.1485	0.268	0.146	0.3125	1.126	0.2095
2424	serA1	amino acid metabolism	0.3675	0.2765	1.316	0.3155	-0.1095	0.159	-1.0855	0.597
2426	act	carbohydrate and lipid metabolism	0.1915	0.2325	1.1485	0.4035	0.44	0.6495	1.5215	0.2785
2429	dld	carbohydrate and lipid metabolism	0.0765	0.3445	1.0665	0.256	-0.0565	0.268	-0.053	0.4915
2430	thrC1	amino acid metabolism	0.0365	0.094	1.027	0.6495	-0.324	0.073	-1.254	0.135
2431	vng2431	unknown	-0.085	0.0325	-1.0615	0.6015	0.086	0.02	1.062	0.6225
2432	vng2432	unknown	0.075	0	1.0535	0.7205	0.0495	0	1.0355	0.8305
2433	vng2433	unknown	-0.1215	0.128	-1.093	0.6055	-0.164	0.1065	-1.1245	0.4255
2436	argH	amino acid metabolism	0.6545	0.2825	1.605	0.034	0.0145	0.5465	0.0585	0.272
2437	argG	amino acid metabolism	-0.2245	0.1175	-1.175	0.426	-0.1595	0.2215	-1.1265	0.502
2439	vng2439	unknown	-0.0775	0.522	-0.0255	0.416	0.09	0.231	1.0675	0.4655
2440	vng2440	unknown	1.0455	0.0175	2.065	0.0005	0.2185	0.0705	1.168	0.457
2441	rad3b	DNA metabolism	-0.3565	0.19	-1.291	0.2315	-0.2735	0.1625	-1.217	0.423
2442	vng2442	unknown	-0.0255	0	-0.0205	0.556	-0.2405	0	-1.1825	0.545
2443	dpsA	cellular process	0.233	0.0935	1.1775	0.2205	-0.413	0.018	-1.3315	0.014
2444	vng2444	unknown	-0.665	0.812	-1.8885	0.311	1.7115	1.0085	4.2675	0
2445	arlR15	transcription and regulation	-0.0695	0.1435	-1.053	0.52	0.1755	0.3375	1.1575	0.2885
2446	vng2446	unknown	0.7215	0.1125	1.657	0.0045	0.1085	0.0385	1.0795	0.6395
2447	lta	amino acid metabolism	0.109	0.185	1.0905	0.513	0.0635	0.3345	0.0635	0.313
2449	pepB2	amino acid metabolism	-0.3835	0.5815	-1.413	0.2355	1.268	0.408	2.5205	0
2451	vng2451	unknown	-1.143	0	-2.2085	0	0.2515	0	1.1905	0.4
2452	vng2452	cofactor and secondary metabolites	0.4115	0.072	1.335	0.092	0.271	0.045	1.207	0.2615
2454	vng2454	unknown	0.2635	0.1905	1.2095	0.1825	-0.0765	0.2165	-1.063	0.5065
2455	vng2455	unknown	0.014	0.682	0.0025	0.3365	0.0565	0.184	1.043	0.7565
2456	vng2456	unknown	0.007	0.2405	0.008	0.3515	0.183	0.392	1.153	0.2315
2458	vng2458	unknown	0.653	0	1.573	0.025	0.0055	0	0.0035	0.942
2459	srp54	cellular process	-0.1685	0.1325	-1.129	0.3895	-0.1115	0.2165	-1.0915	0.54
2461	vng2461	unknown	-0.671	0.1015	-1.598	0.005	1.2935	0.087	2.455	0
2462	dpa	cellular process	-0.1585	0.169	-1.122	0.4325	0.0285	0.153	1.0215	0.6705
2465	vng2465	cellular process	-0.303	0.089	-1.238	0.1515	-0.0285	0.11	-0.02	0.601
2466	vng2466	translation	0.6845	1.1945	2.4725	0.526	0.193	0.3645	1.1705	0.7535
2467	rpl31e	translation	-0.0525	0.1455	-0.041	0.5515	-0.235	0.2075	-1.189	0.396
2468	vng2468	unknown	-0.512	0.403	-1.4935	0.3045	-0.2355	0.1415	-1.1895	0.639
2469	rpl39e	translation	0.135	0.0355	1.0985	0.4395	-0.366	0.0495	-1.29	0.0495
2470	vng2470	unknown	0.4815	0.1385	1.4135	0.375	-0.0715	0.0375	-1.051	0.9145
2471	nifS	amino acid metabolism	0.211	0.0615	1.1585	0.255	-0.0285	0.0325	-1.02	0.8215
2472	nifU	transport	0.115	0.035	1.083	0.501	0.0115	0.034	0.0085	0.8215
2473	radA1	DNA metabolism	0.309	0.132	1.2445	0.158	-0.2515	0.0545	-1.192	0.158
2474	vng2474	translation	0.1555	0.3485	1.14	0.451	-0.1055	0.2425	-1.085	0.572
2475	vng2475	unknown	1.3025	0.2965	2.5425	0.102	-0.2955	0.1125	-1.2315	0.7615
2476	rad3c	DNA metabolism	0.1535	0.5465	0.262	0.6315	-0.114	0.1645	-0.0915	0.7355
2477	vng2477	unknown	0.437	0.017	1.3625	0.4395	0.066	0.118	1.0495	0.904
2480	vng2480	transcription and regulation	0.1315	0.4785	1.139	0.22	-0.006	0.479	0.0065	0.3355
2482	pstB1	transport	-0.1845	0.136	-1.143	0.396	0.193	0.183	1.153	0.4215
2483	pstA1	transport	-0.054	0.311	-0.0495	0.375	0.1565	0.3635	1.1455	0.432
2484	pstC1	transport	-0.0815	0.4665	-0.044	0.5445	0.5845	0.5195	1.6265	0.4735
2486	yqgG	transport	-0.706	0.3455	-1.678	0.452	0.108	0.21	1.0845	0.844
2488	epi	general function prediction only	-0.585	0.6285	-1.6175	0.152	1.3285	0.6415	2.7505	0.121
2490	vng2490	unknown	0.9915	0.793	2.3825	0.3925	0.895	0.7375	2.14	0.4265
2493	php	unknown	0.8725	0.42	1.9205	0.0185	0.7125	0.1885	1.6535	0.0355
2495	vng2495	unknown	-0.0865	0.336	-1.0605	0.579	0.1265	0.6695	1.1865	0.5975
2496	ferB	energy metabolism	0.3855	0.2905	1.3315	0.6645	-0.1265	0.2675	-1.0975	0.649
2497	ucp	transcription and regulation	0.324	0	1.253	0.067	0.187	0	1.1385	0.2815
2498	vng2498	unknown	0.0575	0.2275	1.043	0.5865	-0.428	0.098	-1.35	0.4935
2499	gcdH	carbohydrate and lipid metabolism	-0.7	0.1335	-1.634	0.0055	0.2755	0.191	1.222	0.4485
2501	vng2501	nucleotide metabolism	0.201	0.1695	1.158	0.4725	0.0645	0.211	0.0565	0.5705
2502	vng2502	unknown	0.483	0.111	1.404	0.127	0.672	0.4755	1.6835	0.168
2504	pheS	translation	0.0865	0.131	1.065	0.638	0.479	0.3655	1.4415	0.2825
2505	pheY	translation	0.127	0.4755	1.113	0.0465	0.7235	0.2595	1.6785	0.005
2507	pyrD	nucleotide metabolism	-0.2415	0.2475	-1.201	0.4155	-0.0105	0.348	-0.0125	0.198
2508	nhp	unknown	-0.578	0.0895	-1.496	0.002	0.344	0.1055	1.2735	0.093
2509	vng2509	unknown	-0.2315	0.196	-1.186	0.555	-0.182	0.1965	-1.1435	0.56
2510	vng2510	unknown	0.9085	0	1.877	0	-0.472	0	-1.387	0.0055
2511	vng2511	unknown	-0.2635	0.0385	-1.2015	0.132	-0.097	0.0285	-1.07	0.5795
2512	epf1	translation	0.105	0.4085	0.056	0.282	0.2855	0.2745	1.2365	0.361
2513	aldY1	cofactor and secondary metabolites	-0.4955	0.164	-1.419	0.0395	0.081	0.1385	1.062	0.623
2514	rps6e	translation	0.298	0.12	1.238	0.3185	-0.3845	0.109	-1.311	0.201
2515	vng2515	unknown	0.5805	0.8015	1.435	0.5835	-0.042	0.1685	-0.032	0.845
2516	vng2516	carbohydrate and lipid metabolism	0.292	0.0335	1.246	0.579	-0.148	0.066	-1.11	0.756
2518	btpA	unknown	-0.079	0.2865	-0.068	0.4125	-0.595	0.121	-1.517	0.2145
2519	vng2519	unknown	0.0555	0.1555	1.0425	0.5805	0.0835	0.3035	1.068	0.4275
2520	vng2520	cellular process	-0.322	0.032	-1.25	0.0885	0.021	0.25	0.0195	0.276
2521	vng2521	cellular process	0.0785	0.129	1.0595	0.65	0.389	0.125	1.316	0.223
2522	act9	transcription and regulation	-0.274	0.1765	-1.222	0.4155	-0.0795	0.1275	-0.0585	0.608
2523	vng2523	cellular process	-0.189	0.145	-1.144	0.3195	-0.1365	0.1015	-1.102	0.602
2524	vng2524	unknown	-0.1455	0.2795	-1.13	0.5635	-0.074	0.1945	-1.056	0.551
2525	vng2525	unknown	0.037	0.251	0.034	0.38	0.055	0.2125	1.0445	0.424
2526	dppF	transport	0.162	0.2535	1.1235	0.545	0.0025	0.285	0.002	0.61
2527	dppD	transport	0.276	0.111	1.215	0.1815	-0.158	0.0505	-1.117	0.384
2529	dppB2	transport	0.467	0.0895	1.385	0.05	0.0085	0.078	0.007	0.803
2531	dppC1	transport	0.1695	0.2215	1.1395	0.6735	-0.078	0.1355	-1.0595	0.7885
2532	vng2532	unknown	0.268	0.2675	1.222	0.192	0.002	0.2855	-0.0075	0.1855
2533	pyrC	nucleotide metabolism	0.236	0.3515	1.215	0.576	-0.099	0.1625	-1.077	0.7325
2534	vng2534	unknown	0.769	0.286	1.744	0.321	-0.3495	0.148	-1.2825	0.638
2535	vng2535	unknown	1.147	0.579	2.434	0.3525	-0.088	0.162	-1.068	0.8985
2536	vng2536	cofactor and secondary metabolites	0.4605	0	1.3765	0.031	-0.407	0	-1.3255	0.0975
2537	entB	cofactor and secondary metabolites	-0.577	0.4305	-1.5585	0.271	0.4755	0.491	1.464	0.218
2539	vng2539	unknown	-1.592	0.272	-3.072	0	1.0035	0.6215	2.239	0.0035
2541	cobB	cofactor and secondary metabolites	-0.2	0.358	-1.1715	0.4055	-0.3425	0.1335	-1.2745	0.6015
2543	vng2543	unknown	0.1035	0.033	1.0745	0.541	-0.3035	0.0245	-1.2345	0.077
2544	vng2544	unknown	-0.779	0	-1.734	0.5345	-0.0665	0	-0.055	0.783
2546	pepB3	amino acid metabolism	-0.6935	0.1455	-1.6265	0.036	0.361	0.078	1.288	0.3965
2547	valS	translation	-0.2835	1.3065	-2.048	0.2265	0.3875	1.9245	4.1875	0.1265
2549	vng2549	unknown	0.3465	0.224	1.2875	0.519	0.134	0.332	1.117	0.5615
2551	fhuG	transport	0.1465	0.412	1.1405	0.4865	0.0355	0.13	1.026	0.837
2552	yfmF	transport	0.453	0.2695	1.3955	0.1935	0.085	0.1185	1.0625	0.633
2553	yqeC	carbohydrate and lipid metabolism	0.2175	0.3875	1.1865	0.4695	-0.389	0.1795	-1.3195	0.602
2554	vng2554	unknown	0.5605	0.142	1.483	0.0485	0.1655	0.054	1.1225	0.4985
2555	vng2555	energy metabolism	0.2165	0.114	1.166	0.3265	-0.462	0.0735	-1.379	0.1785
2556	vng2556	unknown	-1.0085	1.0715	-2.684	0.265	1.0385	1.434	3.6185	0.4395
2558	fepC		-0.271	0.755	-0.2905	0.3375	-0.11	0.47	-1.1375	0.7195
2560	yfmD	transport	0.682	0.2985	1.6515	0.3065	0.1035	0.2335	1.0845	0.86
2562	vng2562	unknown	0.793	0.4205	1.8415	0.338	0.311	0.327	1.2775	0.556
2563	vng2563	unknown	0.314	0.788	1.4275	0.6195	-0.377	0.269	-1.323	0.7245
2565	trkH3	transport	-0.273	0.1445	-1.2145	0.493	0.1135	0.288	0.0875	0.504
2566	vng2566	unknown	0.168	1.172	1.587	0.5265	-0.158	0.369	-1.1415	0.807
2567	vng2567	cellular process	0.434	0.1375	1.363	0.1715	-0.839	0.1695	-1.807	0.059
2569	vng2569	unknown	-0.658	0.15	-1.5865	0.266	0.1915	0.28	1.1615	0.605
2570	dcd	nucleotide metabolism	0.711	0.6205	1.9635	0.709	-0.3345	0.2875	-1.289	0.8365
2573	hly	cellular process	-1.9745	0.205	-3.9745	0	0.78	0.258	1.749	0.2185
2574	can	energy metabolism	-1.202	0.2545	-2.336	0	-0.1675	0.0605	-1.1245	0.6275
2575	rimI	translation	-0.0375	0.2765	-1.029	0.3435	0.213	0.146	1.1665	0.4785
2576	vng2576	unknown	-0.6475	0.396	-1.625	0.489	-0.007	0.069	-0.005	0.9095
2577	vng2577	unknown	-0.0775	0.0765	-1.057	0.7355	-0.1045	0.068	-1.0775	0.7305
2579	idr1	transcription and regulation	-0.067	0.2115	-0.061	0.8185	-0.385	0.291	-1.339	0.719
2580	mtl5	DNA metabolism	-0.1515	0.199	-1.119	0.4765	0.5585	0.4885	1.562	0.4345
2581	vng2581	unknown	0.455	0.3875	1.4975	0.354	-0.2185	0.012	-1.164	0.2435
2582	vng2582	unknown	0.1185	0	1.0855	0.4885	-0.3565	0	-1.282	0.0625
2584	vng2584	translation	-0.253	0.055	-1.193	0.1675	0.0165	0.047	1.012	0.87
2585	vng2585	unknown	0.837	0.093	1.7905	0	-0.096	0.225	-1.081	0.477
2586	vng2586	unknown	0.571	0.445	1.607	0.4105	0.3125	0.148	1.2595	0.5915
2587	engB	unknown	-1.2515	1.1745	-3.251	0.378	1.6105	1.2995	4.3695	0.347
2589	vng2589	unknown	0.042	0.0085	1.0295	0.844	0.396	0.1405	1.333	0.2515
2591	vng2591	unknown	0.862	0.65	2.0025	0.306	-0.081	0.389	-1.078	0.763
2593	vng2593	unknown	0.1175	0.1115	1.0885	0.59	-0.115	0.0335	-1.083	0.7435
2594	vng2594	unknown	-0.27	0	-1.206	0.1005	-0.114	0	-1.082	0.4895
2595	gbp4	cellular process	-0.153	0.8025	-1.229	0.3065	0.607	1.086	2.045	0.405
2596	hisI	amino acid metabolism	-0.0335	0.0985	-1.0245	0.6915	-0.2285	0.066	-1.173	0.4475
2597	vng2597	unknown	0.3445	0.3915	1.299	0.052	-0.0665	0.1685	-1.0535	0.6675
2598	hisH1	amino acid metabolism	0.2275	0.4785	1.2155	0.2275	-0.0655	0.121	-1.049	0.8155
2599	vng2599	cellular process	0.1795	0.109	1.136	0.5045	-0.0215	0.1	-1.016	0.7135
2600	trxA2	nucleotide metabolism	0.165	0.073	1.122	0.5435	0.336	0.038	1.263	0.331
2602	arsB	transport	0.0065	0.354	0.039	0.557	-0.087	0.2035	-1.068	0.7665
[truncated: 680 more rows]
