# Supplementary material for: Genetic and transcriptomic analysis of transcription factor genes in the model halophilic Archaeon: coordinate action of TbpD and TfbA
Source: BMC Genet. 2007 Sep 24;8:61. doi: 10.1186/1471-2156-8-61 (PMC2121645; doi:10.1186/1471-2156-8-61)
Supplement: Additional file 2 — Average values for all genes in the two ΔtfbA microarrays and two dye swapped ΔtfbA microarrays. Average values for log2(x), standard deviation of log2(x), fold changes, and p value for the two ΔtfbA and the two ΔtfbA dye swap arrays. [file 1471-2156-8-61-S2.xls]

## Sheet: Sheet1
Expression changes of the ΔtfbA strain ORFs
			tfbA microarray				tfbA dye swap microarray
Gene ID	Gene Name	Gene Category	Log2(x)	SD of Log	Fold Change	Pvalue	Log2(x)	SD of Log	Fold Change	Pvalue
1	vng1	unknown	-0.5905	0.1175	-1.5115	0.012	0.355	0.0755	1.282	0.1125
2	yvrO	transport	-0.552	0.09	-1.469	0.0145	0.2875	0.0785	1.2225	0.1555
3	vng3	cellular process	-0.4575	0.1445	-1.38	0.2105	0.3335	0.107	1.264	0.287
5	vng5	unknown	-0.0205	0.169	-1.0175	0.79	-0.2045	0.159	-1.1585	0.7735
6	glmS	amino acid metabolism	0.0915	0.094	1.0675	0.6275	-0.474	0.0835	-1.392	0.039
8	graD5	nucleotide metabolism	-0.179	0.1445	-1.138	0.357	-0.1325	0.133	-1.1005	0.449
9	graD2	nucleotide metabolism	-0.019	0.299	-0.0275	0.4115	0.365	0.32	1.326	0.3415
11	hsx	general function prediction only	0.35	0.49	1.3485	0.578	0.5345	0.509	1.549	0.4955
13	vng13	DNA metabolism	0.1075	0.1115	1.0815	0.603	0.6255	0.154	1.551	0.007
14	vng14	amino acid metabolism	0.263	0.2455	1.2215	0.916	0.12	0.142	1.092	0.9105
15	vng15	unknown	0.3365	0.0515	1.2665	0.646	-0.283	0.156	-1.2245	0.543
16	vng16	unknown	0.3935	0.086	1.319	0.08	-0.2695	0.1105	-1.21	0.201
17	vng17	unknown	0.068	0.141	1.0525	0.848	0.625	0.3185	1.609	0.5335
18	vng18	unknown	0.2055	0.1485	1.1595	0.773	0.39	0.2125	1.327	0.523
19	vng19	unknown	1.1645	0.0115	2.2415	0	-0.2355	0.14	-1.183	0.359
20	vng20	unknown	0.441	0.345	1.397	0.77	0.202	0.391	1.2025	0.8205
21	vng21	DNA metabolism	-0.3535	0.304	-1.3215	0.9135	0.7765	0.197	1.772	0.637
22	vng22	unknown	0.1105	0.172	1.0865	0.7545	0.3475	0.3155	1.3055	0.507
23	vng23	unknown	0.4685	0.483	1.5665	0.804	-0.361	0.3075	-1.3185	0.833
24	vng24	unknown	0.188	0.315	1.1605	0.7495	-0.1345	0.4825	-1.139	0.717
25	vng25	unknown	0.4665	0.0795	1.384	0.2225	-0.0985	0.095	-1.0725	0.6885
26	vng26	DNA metabolism	0.0055	0.0595	0.0045	0.832	0.3745	0.0875	1.302	0.1445
27	vng27	unknown	-0.131	0.697	-1.1885	0.3375	0.609	0.484	1.614	0.328
28	vng28	DNA metabolism	0.4355	0.292	1.3785	0.1825	0.6215	0.1725	1.551	0.007
29	vng29	unknown	0.4865	0.5285	1.4995	0.6185	0.688	0.63	1.818	0.498
30	vng30	unknown	-0.519	0.6	-1.5615	0.4775	0.953	0.439	2.035	0.1515
31	vng31	unknown	0.042	0.082	1.0305	0.846	0.02	0.181	1.0175	0.6675
32	vng32	unknown	-0.0425	0.112	-1.032	0.7925	-0.0725	0.138	-1.054	0.8125
33	vng33	unknown	-0.372	0.2915	-1.3265	0.8015	0.3525	0.6825	1.4445	0.74
34	vng34	unknown	-0.043	0.018	-0.032	0.9465	-0.3565	0.0835	-0.326	0.907
35	vng35	DNA metabolism	-0.0465	0.3815	-1.0485	0.813	-0.247	0.239	-1.2025	0.6305
37	vng37	unknown	0.1775	0.0135	1.1315	0.2915	0.0785	0.0395	1.056	0.607
38	vng38	unknown	0.514	0.1505	1.44	0.0255	0.3945	0.2975	1.342	0.3005
39	arl1	transcription and regulation	-0.046	0.0455	-1.033	0.809	0.4705	0.1075	1.389	0.0325
40	prtr1	transcription and regulation	0.1365	1.0725	-1.2465	0.004	0.4595	0.877	1.795	0.3845
41	vng41	unknown	0.627	0.045	1.546	0.0005	-0.0715	0.0615	-1.052	0.668
42	tnp	DNA metabolism	0.0735	0.1545	1.057	0.4885	0.4415	0.2	1.382	0.055
43	vng43	DNA metabolism	-0.0965	0.058	-1.071	0.5975	0.674	0.046	1.5965	0
44	vng44	DNA metabolism	-0.0575	0.1105	-1.0435	0.6125	0.67	0.116	1.5965	0.002
45	orc10	DNA metabolism	0.48	0.185	1.4065	0.708	-0.1345	0.118	-1.103	0.8715
46	ugd	nucleotide metabolism	0.367	0.041	1.29	0.1825	-0.0245	0.0795	-1.018	0.7655
47	graD6	nucleotide metabolism	0.659	0.211	1.5975	0.0105	0.7795	0.304	1.756	0.0185
49	vng49	unknown	0.7305	0.11	1.6655	0.268	0.3595	0.154	1.2915	0.4735
50	vng50	unknown	0.43	0.2345	1.366	0.7475	0.0945	0.148	1.0745	0.8605
51	rfbU1	translation	0.159	0.165	1.1235	0.513	0.4185	0.207	1.3505	0.2535
52	vng52	unknown	0.525	0	1.4385	0.0415	-0.2495	0	-1.1885	0.255
53	vng53	unknown	0.3625	0.0535	1.287	0.1425	0.414	0.051	1.3335	0.043
54	vng54	unknown	0.3555	0.3235	1.321	0.861	0.1445	0.3095	0.132	0.8245
55	vng55	unknown	0.279	0.407	1.2975	0.9665	-0.0835	0.168	-0.0745	0.957
56	vng56	DNA metabolism	-0.1435	0.5145	-0.1805	0.8215	0.246	0.422	1.2215	0.688
57	vng57	unknown	0.6665	0.365	1.64	0.6875	-0.2825	0.1575	-1.224	0.809
58	vng58	unknown	0.512	0.052	1.427	0.3545	0.226	0.173	1.1785	0.701
59	vng59	unknown	0.4175	0.074	1.3395	0.6	0.0625	0.047	1.0455	0.8795
60	lpg	cellular process	0.381	0.107	1.306	0.4345	0.1335	0.052	1.098	0.7305
61	vng61	unknown	0.252	0.092	1.195	0.346	0.3365	0.4055	1.312	0.423
62	lpb	cellular process	0.13	0.4695	1.141	0.533	0.0185	0.6655	0.0305	0.48
63	galE2	carbohydrate and lipid metabolism	0.411	0.778	1.4765	0.611	-0.0335	0.485	-0.0175	0.624
64	graD3	nucleotide metabolism	0.2535	0.151	1.199	0.7235	0.105	0.1465	1.08	0.7515
65	gmd	carbohydrate and lipid metabolism	0.0985	0.187	1.0785	0.847	-0.045	0.099	-0.033	0.89
66	vng66	unknown	0.508	0.0735	1.4255	0.0065	0.013	0.109	1.011	0.637
67	vng67	unknown	0.45	0.0315	1.3665	0.0375	0.0295	0.104	0.023	0.638
68	vng68	unknown	0.3455	0.151	1.3005	0.903	-0.1245	0.141	-1.0965	0.9535
69	vng69	unknown	0.4955	0.0545	1.412	0.006	-0.05	0.061	-1.036	0.647
70	vng70	unknown	0.543	0.055	1.4585	0.003	-0.052	0.083	-1.038	0.633
72	nbp1	transcription and regulation	0.429	0.1195	1.3515	0.404	-0.478	0.079	-1.3955	0.157
73	vng73	unknown	0.883	0.082	1.851	0.1805	-0.507	0.0415	-1.4235	0.34
75	vng75	unknown	0.7675	0.388	1.766	0.399	-0.78	0.242	-1.7515	0.274
76	vng76	unknown	0.3665	0.0955	1.3155	0.8665	0.018	0.141	0.012	0.8595
77	vng77	unknown	0.629	0.05	1.5475	0.0785	-0.2935	0.1195	-1.2305	0.3375
79	vng79	unknown	0.179	0	1.1325	0.8215	0.1455	0	1.11	0.7585
80	vng80	unknown	-1.0775	1.7725	-4.4815	0.3905	1.523	2.0465	7.784	0.462
81	moaE	cofactor and secondary metabolites	-0.462	0.6965	-1.5065	0.3265	0.9625	0.8335	2.3055	0.3015
84	moeB	cofactor and secondary metabolites	-0.9775	1.534	-3.35	0.4855	1.2615	1.346	3.6175	0.44
85	moaA	cofactor and secondary metabolites	0.5735	0.053	1.489	0.063	-0.655	0.1535	-1.5845	0.0415
86	moeA2	cofactor and secondary metabolites	-0.2655	0.1825	-1.2125	0.5025	0.0695	0.119	1.0515	0.748
89	pimT1	cofactor and secondary metabolites	-0.734	0.2945	-1.6995	0.0185	0.1075	0.4985	1.1225	0.1005
90	moeA1	cellular process	-0.221	0.356	-1.192	0.105	0.128	0.395	1.1195	0.377
91	vng91	unknown	0.3705	0	1.2955	0.073	0.4015	0	1.3225	0.026
94	vng94	unknown	-0.0655	0.103	-1.0485	0.791	-0.2965	0.0725	-1.23	0.4075
95	gapB	carbohydrate and lipid metabolism	-0.4085	0.1155	-1.332	0.2095	0.4955	0.391	1.464	0.3065
96	vng96	amino acid metabolism	-0.165	0.1025	-1.1245	0.468	0.0715	0.099	1.0525	0.5825
97	hsp2	cellular process	0.324	0.1685	1.261	0.2035	-0.1685	0.13	-1.1285	0.335
98	rimK	translation	0.4815	0.685	1.484	0.0005	0.7265	0.4945	1.7485	0.198
99	rpl10e	translation	0.7575	0.1095	1.6965	0.0005	-0.3535	0.093	-1.2805	0.067
101	cspD1	cellular process	-0.026	0.014	-0.018	0.8475	0.516	0.0645	1.4315	0.0035
102	vng102	unknown	-1.0355	1.649	-3.78	0.183	1.0715	1.6675	3.974	0.1795
104	serA3	amino acid metabolism	-0.3565	0.1175	-1.2855	0.1285	-0.173	0.146	-1.133	0.352
105	vng105	unknown	-0.59	0.4625	-1.589	0.4305	0.4	0.3785	1.354	0.4215
106	rmeM	DNA metabolism	0.0685	0.1525	1.053	0.6095	-0.1295	0.2065	-1.101	0.435
107	rmeS	DNA metabolism	0.266	0.0975	1.2055	0.4895	-0.329	0.1995	-1.2675	0.357
108	rmeR	DNA metabolism	0.2945	0.274	1.2485	0.43	0.0815	0.2635	1.0665	0.471
110	vng110	unknown	0.0515	0.5775	-0.0105	0.9085	-0.279	0.272	-1.24	0.849
112	vng112	unknown	0.3255	0	1.257	0.619	-0.052	0	-1.0365	0.935
113	bolR1	transcription and regulation	0.172	0.357	1.1395	0.3895	-0.2235	0.4365	-1.224	0.52
115	yusZ1	general function prediction only	0.154	0.1165	1.117	0.432	-0.3485	0.1315	-1.2785	0.104
116	vng116	unknown	0.1225	0.347	1.1105	0.7015	-0.13	0.8005	-0.115	0.5515
117	vng117	unknown	-0.121	0.613	-1.1265	0.2785	0.6015	0.289	1.549	0.147
118	vng118	unknown	0.1365	0.3495	1.1175	0.457	0.43	0.256	1.372	0.359
119	vng119	unknown	0.5115	0	1.427	0.682	0.1305	0	0.103	0.8305
120	vng120	unknown	0.1595	0.142	1.123	0.6335	0.074	0.053	1.0545	0.8525
121	vng121	unknown	-0.258	0.2265	-1.2135	0.7135	-0.064	0.212	-1.0475	0.6945
123	trp1	transport	-0.72	0.1245	-1.6545	0.142	0.716	0.18	1.6585	0.1215
124	amd	general function prediction only	-0.3695	0.105	-1.295	0.4415	0.0145	0.211	0.014	0.6285
125	vng125	unknown	0.1735	0.1785	1.1345	0.4595	-0.068	0.108	-1.051	0.615
127	vng127	unknown	0.3685	0	1.2915	0.561	-0.1885	0	-0.1505	0.7975
128	rfr	general function prediction only	0.0905	0.2495	0.0725	0.539	0.2865	0.067	1.2225	0.4475
129	hsp3	cellular process	0.347	0.0635	1.274	0.06	-0.2185	0.158	-1.171	0.3535
130	vng130	unknown	0.4325	0.049	1.351	0.303	-0.6185	0.0575	-1.5375	0.0275
132	vng132	unknown	0.009	0	0.006	0.938	-0.2315	0	-1.174	0.294
133	rfa1	DNA metabolism	-0.2595	0.3985	-1.2485	0.554	0.0155	0.589	1.0685	0.2575
134	hpyA	DNA metabolism	0.239	0.3885	1.191	0.1145	-0.5705	0.274	-1.51	0.182
136	hdf	cellular process	0.3595	0.079	1.2855	0.2315	-0.8375	0.1215	-1.796	0.0055
137	cca	translation	0.278	0.2585	1.2305	0.334	0.0075	0.279	0.0015	0.4955
138	vng138	unknown	-0.4245	0.3235	-1.3785	0.6995	0.096	0.0825	1.0705	0.8275
139	vng139	unknown	0.429	0.678	1.4645	0.5135	0.115	0.182	0.094	0.7785
140	vng140	unknown	0.279	0.3625	1.242	0.3485	0.3845	0.265	1.3355	0.3955
141	vng141	unknown	0.4785	0.1205	1.4025	0.5855	0.235	0.29	1.207	0.6455
142	arlR2	transcription and regulation	0.4135	0.2665	1.35	0.04	-0.116	0.096	-1.086	0.4815
143	vng143	unknown	-0.0435	0.183	-1.034	0.6035	0.3005	0.2545	1.2505	0.4665
144	vng144	unknown	0.0485	0.0435	1.0345	0.881	0.4355	0.1085	1.357	0.1085
146	vng146	unknown	0.2085	0.07	1.157	0.461	0.163	0.057	1.1205	0.5325
147	hmr	transcription and regulation	0.1635	0.4275	1.1545	0.493	0.549	0.288	1.4935	0.3025
148	vng148	unknown	-0.4785	0.05	-1.394	0.0405	0.0795	0.0725	1.058	0.7545
149	zntA	transport	-0.777	0.1255	-1.7205	0.012	-0.1025	0.101	-1.0765	0.657
150	vng150	unknown	0.38	0.429	1.364	0.5675	0.2095	0.6825	1.247	0.453
151	vng151	unknown	0.373	0.037	1.2955	0.123	0.5065	0.035	1.422	0.013
152	prrC	transcription and regulation	0.6335	0.244	1.5755	0.226	-0.586	0.1865	-1.5145	0.164
153	mbl	unknown	0.194	0.0565	1.1445	0.4965	-0.3	0.1055	-1.235	0.236
154	merA	cellular process	0.311	0.0625	1.242	0.391	-0.315	0.216	-1.2565	0.217
156	bolR2	transcription and regulation	0.09	0.1615	1.0685	0.4	-0.0905	0.1245	-1.067	0.467
157	oxlT	transport	0.0795	0.2545	1.0705	0.847	-0.3605	0.451	-1.348	0.586
158	kdgK	carbohydrate and lipid metabolism	0.013	0.034	1.0095	0.8755	-0.0655	0.0625	-1.048	0.6675
159	mutL	DNA metabolism	0.188	0.4235	1.162	0.212	0.4355	0.4505	1.422	0.417
160	boa1	transcription and regulation	-0.4835	0.1375	-1.406	0.137	0.0365	0.1	1.0265	0.68
161	gdhB	amino acid metabolism	-0.7675	0.282	-1.74	0.092	1.127	0.072	2.187	0
162	alkK	carbohydrate and lipid metabolism	-1.145	0.1065	-2.2185	0	1.1045	0.0895	2.1545	0
163	mutS1a	DNA metabolism	0.112	0.483	1.122	0.3455	0.208	0.343	1.179	0.4905
164	hef	cellular process	0.0735	0.186	1.06	0.696	0.15	0.0725	1.112	0.612
166	psmB	cellular process	0.4625	0.044	1.3795	0.011	0.1765	0.1055	1.1335	0.3805
167	vng167	unknown	-1.2985	0.0895	-2.468	0	0.6705	0.147	1.601	0.026
168	vng168	unknown	-0.197	0.203	-1.1585	0.431	-0.1695	0.222	-1.1345	0.274
170	vng170	cofactor and secondary metabolites	-0.0705	0.035	-1.0505	0.935	-0.086	0.158	-1.0655	0.747
171	rbl1	DNA metabolism	0.2255	0.0975	1.175	0.9135	-0.2305	0.1415	-1.1895	0.917
172	mutS1b	DNA metabolism	-0.065	0.298	-0.0485	0.624	-0.1295	0.1595	-1.0975	0.659
174	cat1	transport	0.375	0.1825	1.308	0.4035	-0.4935	0.2175	-1.425	0.3315
175	trkA1	transport	0.519	0.0245	1.4335	0.0815	-0.361	0.175	-1.2945	0.22
176	act1	transcription and regulation	-0.6135	0.474	-1.6195	0.1755	0.406	0.53	1.435	0.422
177	rpl15e	translation	0.4505	0.059	1.3675	0.0355	-0.258	0.0805	-1.1975	0.1845
178	vng178	unknown	-0.0425	0.2195	-1.0355	0.5135	-0.183	0.1205	-1.14	0.5045
179	stk2	cellular process	-0.3725	0.823	-1.577	0.414	-0.057	0.328	-0.0315	0.3795
180	hop	cellular process	0.28	0.4175	1.243	0.332	0.8175	0.2645	1.817	0.112
181	lpl	cofactor and secondary metabolites	-0.286	0.224	-1.2365	0.7895	-0.153	0.1845	-1.12	0.757
183	xthA	DNA metabolism	-0.085	0.3825	-1.0725	0.312	-0.1465	0.173	-1.115	0.454
184	vng184	cofactor and secondary metabolites	0.252	0.21	1.2045	0.759	-0.2965	0.2585	-1.2645	0.6875
186	pepB1	amino acid metabolism	-0.768	1.4705	-3.4035	0.4295	0.953	1.852	5.8055	0.3935
187	vng187	unknown	-0.081	0.4525	-1.084	0.874	-0.301	0.126	-1.237	0.841
188	vng188	carbohydrate and lipid metabolism	0.018	0.186	0.015	0.856	-0.189	0.177	-1.1555	0.8365
189	hpz	unknown	-0.006	0.1855	-0.0055	0.718	0.0745	0.349	1.0625	0.516
190	apx	cellular process	0.552	0.644	1.583	0.1035	-0.4345	0.191	-1.3635	0.2175
192	ftsZ2	cellular process	-0.1815	0.2995	-1.1515	0.1485	0.419	0.113	1.341	0.044
194	camR1	transcription and regulation	-0.035	0.073	-0.025	0.645	0.283	0.0375	1.2175	0.0995
195	vng195	unknown	0.205	0.175	1.1605	0.322	-0.098	0.0925	-1.0725	0.538
196	vng196	unknown	0.364	0.208	1.301	0.6765	0.5355	0.292	1.481	0.6035
197	vng197	unknown	-0.213	0.3535	-1.182	0.6735	0.0075	0.0605	0.0055	0.893
198	vng198	unknown	0.1605	0.3525	1.1345	0.5555	0.429	0.4035	1.4015	0.56
199	vng199	unknown	-0.7215	0.7655	-1.8385	0.2575	-0.102	0.263	-1.077	0.412
200	vng200	unknown	-0.1525	0.1405	-1.1185	0.9165	-0.0125	0.3005	-0.041	0.907
203	vng203	unknown	-0.127	0.433	-1.126	0.739	0.0025	0.5015	-0.014	0.726
204	vng204	unknown	-0.28	0.336	-1.243	0.662	0.0865	0.2685	1.074	0.704
205	vng205	unknown	-1.1605	0.2465	-2.275	0	1.2775	0.231	2.4565	0
207	vng207	unknown	1.085	0.175	2.1375	0	-0.229	0.0585	-1.174	0.205
208	vng208	unknown	1.037	0.312	2.104	0	-0.2285	0.153	-1.1775	0.221
209	xcd1	DNA metabolism	0.8455	0.103	1.8065	0	-0.2075	0.047	-1.1555	0.2345
210	vng210	unknown	0.535	0	1.456	0.605	-0.0425	0	-0.031	0.9275
212	vng212	unknown	0.3415	0.067	1.2685	0.269	0.258	0.088	1.1985	0.336
213	vng213	unknown	0.2075	0.092	1.1635	0.861	-0.888	0.1125	-1.914	0.575
214	vng214	unknown	0.365	0.186	1.3035	0.5125	0.0875	0.3965	1.085	0.473
215	dph	unknown	0.236	0.251	1.2095	0.8225	0.007	0.2975	0	0.7785
216	vng216	unknown	0.487	0.362	1.443	0.5935	0.795	0.446	1.828	0.359
217	vng217	unknown	1.375	0.0875	2.6005	0	-0.7595	0.1545	-1.7075	0.0085
218	gspE1	cellular process	-0.4105	0.3165	-1.365	0.5245	0.71	0.1835	1.6515	0.163
219	vng219	unknown	0.1735	0.199	1.1375	0.3325	-0.4415	0.102	-1.3615	0.023
220	vng220	unknown	-0.5575	0.259	-1.4965	0.1495	0.092	0.417	1.069	0.0455
222	vng222	unknown	-0.3555	0.1965	-1.2915	0.6115	-0.2255	0.304	-1.2	0.7625
223	moxR	cofactor and secondary metabolites	-0.623	0.479	-1.6305	0.4285	-0.0155	0.497	-0.025	0.452
226	htrA	cellular process	0.104	0.0835	1.0765	0.764	-0.2555	0.144	-1.2005	0.4465
227	vng227	unknown	-0.3255	0.028	-1.2535	0.0565	-0.3565	0.035	-1.281	0.04
228	guaAa	nucleotide metabolism	0.1515	0.0405	1.111	0.514	-0.575	0.0235	-1.49	0.018
230	vng230	unknown	-0.007	0.0885	-1.0055	0.802	-0.532	0.1265	-1.452	0.0655
231	vng231	unknown	0.2265	0.1185	1.174	0.432	-0.0275	0.117	-1.0195	0.63
233	vng233	unknown	-0.0015	0.1655	-0.0005	0.4725	-0.253	0.1745	-1.2005	0.311
234	vng234	cellular process	0.457	0	1.374	0.012	-0.2705	0	-1.207	0.113
237	rpoP	transcription and regulation	0.6625	0.0415	1.5855	0.0025	0.4245	0.051	1.3445	0.0435
238	vng238	unknown	0.711	0	1.637	0.008	0.193	0	1.143	0.363
239	vng239	translation	0.63	0.045	1.5485	0.005	-0.281	0.043	-1.2155	0.1305
240	vng240	unknown	-0.054	0.075	-1.0395	0.847	0.067	0.1165	1.0495	0.8795
243	vng243	unknown	-0.6935	0.457	-1.691	0.3675	0.509	0.388	1.488	0.3545
244	vng244	unknown	0.1295	0.044	0.0995	0.3965	0.7625	0.05	1.6995	0
245	dtd	nucleotide metabolism	0.3145	0.126	1.2495	0.3885	0.0275	0.2795	0.028	0.4635
247	xrlR1	transcription and regulation	-0.1115	0.21	-1.0875	0.4465	-0.1285	0.1585	-1.099	0.5265
248	vng248	unknown	-0.194	0.381	-1.18	0.5505	-0.2915	0.3	-1.256	0.688
249	hlp1	energy metabolism	0.0365	0.3445	1.044	0.621	-0.576	0.52	-1.6235	0.62
250	vng250	unknown	0.1315	0.2415	1.1105	0.5945	0.3135	0.298	1.2695	0.3735
251	vng251	unknown	-0.3765	0.2505	-1.33	0.3645	0.296	0.218	1.242	0.3875
252	vng252	unknown	0.422	0.3085	1.3705	0.351	0.3375	0.4875	1.3295	0.211
254	tfbG	transcription and regulation	0.3175	0.3805	1.264	0.02	-0.1305	0.1775	-1.098	0.2625
255	rnhA	DNA metabolism	0.49	0.1225	1.409	0.1075	-0.651	0.1225	-1.5765	0.017
256	vng256	unknown	-2.032	1.814	-7.7705	0.162	2.122	2.193	10.3235	0.052
258	prlR1	transcription and regulation	0.709	0.042	1.6365	0	-0.068	0.057	-1.049	0.6445
259	ipp	energy metabolism	0.1285	0.332	1.1015	0.0435	0.191	0.1045	1.1445	0.341
261	vng261	unknown	-1.9865	0	-3.9805	0	2.244	0	4.769	0
262	vng262	unknown	-0.336	0.391	-1.3035	0.1785	0.2105	0.349	1.182	0.0865
264	vng264	unknown	-0.3135	0.1	-1.2465	0.433	0.215	0.1335	1.1655	0.662
265	ftsZ4	cellular process	0.0005	0.264	0.008	0.446	-0.087	0.422	-1.0535	0.1775
266	vng266	unknown	0.239	0.065	1.185	0.6975	-0.328	0.1645	-1.27	0.5855
267	vng267	unknown	-0.3585	0	-1.2825	0.2535	-0.5035	0	-1.422	0.0905
268	vng268	energy metabolism	-0.269	0.1585	-1.213	0.4435	-0.0305	0.296	-1.0245	0.3705
270	vng270	carbohydrate and lipid metabolism	-0.923	0.2425	-1.923	0.0065	0.268	0.547	1.2715	0.057
271	vng271	unknown	-0.2895	0	-1.2225	0.4865	0.276	0	1.211	0.422
272	vng272	unknown	-0.049	0.339	-0.03	0.4215	0.072	0.4185	1.075	0.384
274	mtl2	DNA metabolism	0.0175	0.15	1.0135	0.4605	-0.2735	0.1	-1.2125	0.205
277	crtI3	cofactor and secondary metabolites	-0.295	0.343	-1.27	0.5915	-0.415	0.2685	-1.3595	0.2935
280	vng280	unknown	-1.0115	1.125	-2.683	0.0295	1.5525	1.3135	4.4235	0.0105
281	soxB	amino acid metabolism	-0.3235	0.0875	-1.254	0.105	0.046	0.3175	0.0395	0.2765
282	vng282	unknown	0.0765	0	0.0565	0.64	-0.0585	0	-1.042	0.724
283	vng283	cellular process	-0.0235	0.0215	-1.0165	0.8965	-0.1675	0.024	-1.124	0.3745
284	oxc	energy metabolism	0.055	0.0605	1.04	0.7505	-0.416	0.389	-1.3835	0.3915
285	tnp1	DNA metabolism	-0.0205	0.019	-0.014	0.7495	0.6395	0.067	1.5605	0.001
286	vng286	DNA metabolism	0.0725	0.35	1.0685	0.3495	0.4675	0.361	1.425	0.362
287	vng287	unknown	0.1975	0	1.147	0.9095	0.0115	0	1.0075	0.992
289	vng289	unknown	-0.1575	0.29	-1.133	0.394	0.135	0.2245	0.13	0.6405
291	vng291	unknown	-0.048	0.1535	-0.0385	0.598	-0.392	0.1585	-1.321	0.168
293	arlR3	transcription and regulation	0.301	0	1.2335	0.0995	0.021	0	0.015	0.721
294	pnm	cofactor and secondary metabolites	0.536	0.1375	1.457	0.547	-0.3895	0.183	-1.321	0.523
296	vng296	unknown	0.018	0.2845	0.016	0.343	-0.097	0.2305	-1.0805	0.567
297	vng297	unknown	0.544	0.3285	1.493	0.158	0.843	0.428	1.8755	0.1005
298	vng298	unknown	-0.2285	0.0655	-1.176	0.558	0.243	0.082	1.1875	0.366
300	vng300	unknown	-0.2115	0.229	-1.1735	0.723	-0.016	0.1305	-0.011	0.7175
301	nmn	cofactor and secondary metabolites	0.1285	0.27	1.0985	0.528	-0.001	0.3285	0.008	0.4845
303	lon	cellular process	-0.3855	0.123	-1.3115	0.063	0.0495	0.0735	1.036	0.669
305	trpC	DNA metabolism	-0.217	0.108	-1.166	0.39	0.1775	0.103	1.134	0.468
306	ogt	amino acid metabolism	-0.344	1.1725	-1.7385	0.0995	0.41	0.8	1.555	0.458
307	trpB	amino acid metabolism	-1.4205	1.353	-3.9555	0.3225	1.335	1.6825	4.4085	0.245
308	trpA	amino acid metabolism	0.057	0.0895	1.043	0.7775	-0.5175	0.453	-1.508	0.387
309	ald	carbohydrate and lipid metabolism	-0.385	0.0335	-1.307	0.0395	-0.0515	0.088	-1.037	0.6
310	vng310	amino acid metabolism	0.0285	0.0485	1.0205	0.7885	-0.011	0.063	-0.0075	0.6965
311	vng311	unknown	-0.0355	0.236	-1.0255	0.6165	-0.006	0.115	-0.005	0.7525
312	vng312	unknown	0.418	0.229	1.356	0.1635	0.7555	0.1415	1.7135	0.013
314	aroD	amino acid metabolism	-0.3015	0.3155	-1.2555	0.5375	0.3225	0.5635	1.342	0.49
315	tfbF	transcription and regulation	0.943	0.6515	2.127	0.117	-1.0625	0.567	-2.255	0.042
316	vng316	unknown	-1.5925	0	-3.0575	0	1.1975	0	2.2945	0
318	dpg	cellular process	-0.506	0.291	-1.449	0.5005	0.116	0.096	1.086	0.6495
319	vng319	transcription and regulation	0.152	0.261	1.1245	0.289	0.175	0.206	1.139	0.368
320	arlR4	transcription and regulation	-0.0625	0.27	-1.058	0.4255	-0.037	0.147	-1.0285	0.557
321	ids	cellular process	-0.6925	0.1485	-1.6255	0.001	0.948	0.091	1.933	0
322	vng322	cellular process	0.0525	0.245	0.0345	0.3785	-0.1305	0.1015	-1.0975	0.482
323	vng323	unknown	0.295	0.044	1.228	0.0935	-0.74	0.054	-1.673	0
324	pykA	energy metabolism	0.5175	0.226	1.451	0.128	-0.714	0.2475	-1.6695	0.013
326	metS	translation	-0.072	0.156	-1.0565	0.6015	-0.0115	0.147	-0.009	0.609
327	gadD	amino acid metabolism	0.0445	0.0915	1.0325	0.8245	-0.2335	0.1025	-1.18	0.5485
329	caaX	cellular process	-0.122	0.251	-1.104	0.6165	0.4235	0.203	1.355	0.248
330	ppsA	carbohydrate and lipid metabolism	-2.007	0.3785	-4.1825	0	1.9995	0.1445	4.034	0
331	vng331	unknown	-1.0855	0.164	-2.143	0	0.946	0.1385	1.9955	0.0085
332	vng332	unknown	-0.388	0.671	-1.4205	0.016	0.3525	0.304	1.31	0.2815
335	gptA1	nucleotide metabolism	0.315	0.0315	1.244	0.251	0.096	0.136	1.073	0.596
337	vng337	DNA metabolism	0.3755	0	1.297	0.055	-0.2215	0	-1.166	0.236
339	vng339	unknown	0.1435	0	1.105	0.545	-0.41	0	-1.329	0.096
340	vng340	unknown	-0.063	0.223	-1.05	0.48	0.1155	0.1235	1.086	0.616
342	smc1	cellular process	0.211	0.23	1.1695	0.518	-0.4655	0.1375	-1.3875	0.218
343	vng343	unknown	-0.2705	0.585	-1.323	0.293	0.647	0.953	2.0615	0.421
345	gatB2	translation	0.0265	0.0995	1.019	0.672	-0.256	0.12	-1.1985	0.277
346	vng346	unknown	-0.2715	0.082	-1.21	0.7555	0.228	0.073	1.1735	0.666
347	vng347	unknown	-0.389	0.38	-1.3525	0.3415	0.1555	0.7	1.144	0.012
349	topA	DNA metabolism	-0.8905	1.424	-3.346	0.5625	0.6375	1.8205	3.9505	0.097
351	vng351	unknown	0.2975	0.1945	1.2415	0.6015	-0.5185	0.1665	-1.4425	0.182
352	vng352	unknown	0.376	0.081	1.2995	0.3325	-0.1735	0.08	-1.1295	0.561
354	vng354	unknown	0.551	0.0655	1.4665	0.063	-0.5255	0.1075	-1.4435	0.0595
355	htr14	cellular process	-0.375	0.527	-1.4015	0.613	0.027	0.095	1.0195	0.761
357	vng357	unknown	0.2475	0.646	1.3015	0.687	0.4175	0.6125	1.479	0.801
359	vng359	unknown	0.0595	0.0565	1.0425	0.7635	-0.259	0.11	-1.201	0.292
360	vng360	unknown	0.284	0.065	1.219	0.2345	-0.5375	0.1465	-1.4585	0.03
361	vng361	unknown	0.2025	0.0445	1.1515	0.3695	-0.5395	0.061	-1.4555	0.0095
363	nfi	DNA metabolism	0.466	0.144	1.388	0.155	-0.731	0.275	-1.691	0.061
364	yusZ3	general function prediction only	0.004	0.0935	1.0035	0.721	0.0365	0.3435	0.022	0.187
365	arsA1	transport	0.166	0.1445	1.128	0.6455	-0.0385	0.209	-1.0305	0.6755
367	vng367	unknown	0.044	0.141	1.0325	0.571	-0.0145	0.1185	-0.01	0.673
368	vng368	unknown	0.046	0.0955	1.0345	0.7305	0.059	0.0335	1.042	0.7485
370	pad1	general function prediction only	0.2485	0.082	1.1915	0.6945	-0.166	0.022	-1.1245	0.759
371	acd1	carbohydrate and lipid metabolism	-0.3025	0.5335	-1.3065	0.3175	0.18	0.736	1.1995	0.177
373	vng373	unknown	-0.2905	0.726	-1.3655	0.1095	0.0985	0.1645	1.0775	0.5315
374	nusG	transcription and regulation	0.3525	0.1	1.2805	0.325	-0.3735	0.2905	-1.3185	0.2075
375	secE	cellular process	0.5275	0.0365	1.442	0.019	-0.6435	0.0935	-1.5655	0.002
376	ftsZ1	cellular process	0.203	0.15	1.158	0.3725	-0.5825	0.112	-1.502	0.0065
378	vng378	unknown	0.055	0.54	0.0685	0.6945	0.0295	0.3235	0.0295	0.714
380	caa	transport	-0.353	0.63	-1.373	0.277	0.3105	0.3575	1.274	0.3145
382	aroE	amino acid metabolism	-0.4805	0.0725	-1.3975	0.6695	-0.063	0.136	-1.047	0.8115
383	vng383	unknown	-0.0095	0	-0.007	0.8675	-0.167	0	-1.123	0.321
384	trpE2	amino acid metabolism	-0.6265	0.748	-1.773	0.534	0.6035	1.0835	1.9845	0.195
386	trpG2	amino acid metabolism	-0.239	0.041	-1.1815	0.3355	-0.4145	0.0935	-1.3415	0.162
387	ilvE1	amino acid metabolism	0.1035	0.0775	1.076	0.6785	-0.0935	0.226	-1.076	0.456
388	vng388	unknown	-0.071	0.045	-1.051	0.7185	0.2505	0.123	1.194	0.308
389	tzhR1	transcription and regulation	0.1105	0.156	1.086	0.585	-0.051	0.2775	-0.03	0.4475
390	graD1	nucleotide metabolism	0.363	0.1505	1.2935	0.369	-0.034	0.289	-0.023	0.469
391	pla	unknown	-1.5165	2.0515	-7.152	0.374	1.605	1.5085	5.4225	0.1865
393	vng393	unknown	0.124	0.114	1.093	0.701	-0.3265	0.3015	-1.2835	0.425
394	ucc	unknown	0.4395	0.047	1.357	0.0115	-0.614	0.0905	-1.5335	0.0015
396	vng396	unknown	-0.2775	0.406	-1.255	0.2965	0.831	0.5205	1.8885	0.206
398	nthA1	DNA metabolism	0.378	0.2465	1.319	0.5305	-0.3805	0.3075	-1.3305	0.4505
399	vng399	unknown	-0.1475	0.113	-1.111	0.594	-0.1545	0.0655	-1.114	0.4565
401	epf2	transcription and regulation	1.337	0.126	2.537	0.001	-1.477	0.0965	-2.7905	0
402	vng402	unknown	0.891	0.0355	1.856	0	-0.2725	0.048	-1.2085	0.114
403	proS	translation	0.113	0.3345	1.0975	0.3455	0.117	0.627	1.074	0.2845
404	vng404	unknown	-0.234	0.253	-1.1895	0.4845	0.147	0.195	1.1205	0.497
405	vng405	unknown	-0.573	0.191	-1.503	0.212	0.467	0.141	1.389	0.1835
406	esgA	energy metabolism	0.1815	0.087	1.1365	0.5355	-0.0895	0.5935	-1.0845	0.1515
407	vng407	unknown	-0.519	0.2855	-1.4625	0.143	0.2025	0.156	1.158	0.445
408	vng408	unknown	-1.141	0.779	-2.573	0.3195	0.7275	0.8615	2.243	0.54
409	aar	amino acid metabolism	-0.736	0.5165	-1.787	0.135	0.282	0.411	1.273	0.5685
410	rfbU2	translation	-0.027	0.1265	-1.021	0.747	0.0565	0.136	1.044	0.7025
412	folP	cofactor and secondary metabolites	-0.1265	0.148	-1.097	0.6005	-0.038	0.21	-0.033	0.5935
414	purH	nucleotide metabolism	0.0245	0.0735	0.018	0.7485	-0.301	0.196	-1.2445	0.2535
415	purB	nucleotide metabolism	0.634	0.0355	1.5525	0.1505	-0.57	0.112	-1.491	0.1405
417	ppe	unknown	0.0845	0.106	1.063	0.6355	-0.2065	0.0665	-1.155	0.293
419	vng419	unknown	0.044	0.2815	1.0395	0.215	0.0205	0.034	1.0145	0.8565
420	vng420	unknown	0.564	0.0345	1.479	0.009	0.0355	0.145	1.029	0.5925
421	vng421	cellular process	-3.021	0.03	-8.132	0	3.0385	0.305	8.724	0
422	cyc	cofactor and secondary metabolites	-0.798	0.172	-1.751	0.0495	-0.053	0.086	-1.038	0.689
424	nacR	transcription and regulation	-0.267	0.261	-1.2245	0.412	0.067	0.105	1.049	0.5605
425	pimT2	translation	-0.0455	0.1115	-1.034	0.598	0.009	0.0975	0.0065	0.614
426	rpoM	transcription and regulation	-0.191	0.0865	-1.145	0.377	0.195	0.199	1.1545	0.25
427	yfmO2	transport	-0.0085	0.1885	-1.01	0.772	-0.108	0.053	-1.0795	0.7935
428	fad2	carbohydrate and lipid metabolism	-1.485	1.5475	-4.5705	0.399	1.942	2.144	8.9255	0.171
429	vng429	unknown	0.2415	0.0725	1.189	0.405	-0.099	0.012	-1.072	0.7285
430	vng430	unknown	-0.246	0.0395	-1.187	0.606	-0.288	0.1305	-1.227	0.4845
431	apa	DNA metabolism	0.3905	0.308	1.338	0.1995	-0.08	0.3475	-1.06	0.164
433	vng433	translation	0.741	0.081	1.6735	0	-0.1945	0.049	-1.145	0.2795
435	vng435	unknown	-0.395	0.436	-1.376	0.579	0.185	0.2575	1.1585	0.6735
436	nhaC1	transport	-0.2745	0.094	-1.213	0.533	0.26	0.0885	1.201	0.4535
437	ydaJ	cellular process	0.184	0.385	1.17	0.5305	0.1465	0.4395	1.141	0.451
438	ferA3	unknown	0.359	0.0885	1.2865	0.1115	-0.269	0.077	-1.207	0.184
439	vng439	energy metabolism	-0.0295	0.096	-0.023	0.892	-0.206	0.0755	-1.155	0.558
440	vng440	unknown	-0.1845	0.296	-1.143	0.0585	0.011	0.4075	1.0395	0.2075
441	vng441	unknown	-0.018	0.095	-1.014	0.816	-0.013	0.1725	-1.0085	0.6195
442	rspA	cellular process	-0.1015	0.2535	-1.091	0.761	0.551	0.365	1.512	0.3365
444	dapA	amino acid metabolism	-0.0415	0.2285	-0.0455	0.686	0.4305	0.4065	1.3985	0.3245
446	tdh1	amino acid metabolism	-0.977	1.1175	-2.7865	0.3905	0.3955	0.7895	1.607	0.519
447	vng447	unknown	0.3115	0.2825	1.2605	0.3925	-0.1085	0.127	-1.0815	0.66
448	pyrE1	nucleotide metabolism	0.0985	0.117	1.0735	0.4905	0.029	0.1455	1.021	0.4905
450	vng450	cellular process	-0.7805	0	-1.738	0.0005	1.1875	0	2.2795	0
451	phoU	transcription and regulation	-0.014	0.233	-0.011	0.7295	-0.0665	0.1675	-1.0495	0.7035
452	pstB2	transport	-0.127	0.095	-1.0975	0.601	0.1895	0.058	1.1415	0.337
453	pstA2	transport	0.0405	0.066	1.0295	0.928	-0.1325	0.148	-1.1025	0.7885
455	pstC2	transport	-1.242	1.653	-4.2715	0.2845	1.315	1.321	3.8855	0.358
457	phoX	transport	0.4675	0.4425	1.4435	0.1705	-0.178	0.2905	-1.1445	0.1845
458	prp1	transcription and regulation	-0.3075	0.512	-1.3395	0.3325	0.375	0.5465	1.428	0.344
459	cysH	amino acid metabolism	0.3275	0.111	1.2585	0.218	0.055	0.182	1.046	0.5225
461	aspS	translation	1.226	0.2505	2.3815	0.0005	-1.0025	0.194	-2.023	0.0015
462	mrlR	transcription and regulation	-0.0815	0.164	-1.0625	0.7865	-0.101	0.127	-1.077	0.83
463	vng463	unknown	-0.4635	0.398	-1.435	0.594	0.141	0.343	1.1195	0.781
465	nosF2	transport	-0.4525	0.294	-1.4025	0.6945	0.1165	0.151	1.09	0.863
466	vng466	unknown	-0.326	0.2245	-1.2695	0.623	0.0815	0.116	1.0605	0.7815
467	yafB	general function prediction only	-0.206	0.041	-1.1545	0.284	0.0275	0.0915	0.0205	0.623
468	vng468	energy metabolism	0.688	0.0645	1.6135	0.2685	-0.8245	0.069	-1.774	0.103
469	vng469	unknown	-0.337	0.2015	-1.277	0.539	0.0435	0.1675	0.032	0.7255
470	trp3	transport	-0.4145	0.1905	-1.347	0.619	0.4835	0.294	1.427	0.616
471	xrlR2	transcription and regulation	-0.116	0.148	-1.089	0.586	0.1445	0.171	1.1135	0.636
472	vng472	unknown	0.3545	0.186	1.2895	0.3265	0.199	0.2085	1.1605	0.497
473	porB	energy metabolism	1.04	0.0725	2.0585	0.002	-1.1405	0.0725	-2.21	0
474	porA	energy metabolism	0.6855	0.1195	1.614	0.001	-0.785	0.174	-1.7365	0.0005
475	fpr	cellular process	0.342	0.145	1.2745	0.349	-0.2315	0.371	-1.202	0.2635
478	vng478	amino acid metabolism	0.2215	0.164	1.173	0.665	-0.2795	0.2645	-1.2355	0.666
479	yajO1	cofactor and secondary metabolites	-1.386	1.802	-5.4185	0.4685	1.846	1.9695	8.4155	0.2615
481	mcmA1	carbohydrate and lipid metabolism	0.0435	0.2835	1.0325	0.6535	-0.0295	0.202	-0.019	0.695
482	act2	transcription and regulation	-0.0355	0.311	-0.031	0.097	-0.1705	0.113	-1.129	0.401
483	vng483	unknown	0.141	0.4715	1.138	0.2435	0.167	0.5555	1.1895	0.209
484	acs1	carbohydrate and lipid metabolism	-0.1895	0.1665	-1.1475	0.789	0.0605	0.1585	1.0475	0.7875
485	vng485	unknown	0.511	0.4295	1.4835	0.29	0.676	0.4165	1.661	0.2725
486	hat1	translation	-0.0415	0.5815	-0.055	0.647	0.072	0.167	0.057	0.8095
487	vng487	translation	-0.1375	0.089	-1.102	0.748	-0.2845	0.234	-1.235	0.665
488	vng488	unknown	-0.614	0.3515	-1.5785	0.1735	0.0685	0.377	0.081	0.3455
489	dnaJ	cellular process	0.3785	0.1215	1.305	0.0835	-0.155	0.239	-1.1225	0.237
491	dnaK	cellular process	-0.0845	0.029	-1.061	0.6255	-0.497	0.093	-1.4145	0.011
492	vng492	unknown	-0.387	0.1125	-1.315	0.597	0.2635	0.22	1.2155	0.68
494	grpE	cellular process	0.054	0.148	1.0425	0.7565	-0.0675	0.11	-1.05	0.7665
496	vng496	unknown	0.1495	0.124	1.1135	0.464	0.2785	0.401	1.2565	0.297
498	vng498	unknown	0.1365	0.4935	1.157	0.5625	0.03	0.437	1.0475	0.526
499	cna	translation	-0.1215	0.0755	-1.0895	0.7235	-0.1475	0.082	-1.1095	0.5635
500	ppd	carbohydrate and lipid metabolism	-0.436	0.3665	-1.4015	0.2025	0.2975	0.201	1.2415	0.27
501	yfmO1	transport	0.5945	0.359	1.5625	0.3435	0.654	0.289	1.605	0.1545
502	aspB1	amino acid metabolism	-0.469	0.5525	-1.5835	0.439	0.2675	0.3905	1.252	0.3375
503	vng503	cofactor and secondary metabolites	0.0225	0.0355	0.0165	0.9835	0.044	0.054	1.0325	0.923
504	gbp5	translation	-0.165	0.1625	-1.129	0.729	-0.308	0.089	-1.242	0.593
505	vng505	unknown	0.6	0.436	1.6185	0.813	-0.326	0.402	-1.309	0.8255
506	vng506	unknown	0.142	0.142	1.1205	0.986	0.57	0.266	1.5735	0.8245
507	vng507	unknown	-0.31	0.2055	-1.252	0.5555	0.2265	0.2085	1.183	0.6285
508	vng508	unknown	-0.1875	0.058	-1.14	0.7665	-0.141	0.1175	-1.108	0.7265
509	vng509	unknown	0.31	0	1.2395	0.7005	0.262	0	1.2095	0.6665
510	prrIV2	cellular process	0.041	0.0325	0.0295	0.724	0.0185	0.058	0.013	0.6985
511	arlR5	transcription and regulation	2.491	0.5345	5.9805	0	-2.101	0.462	-4.6105	0
512	mre11	DNA metabolism	-0.3745	0.74	-1.5635	0.3995	-0.5205	0.4415	-1.495	0.217
514	rad50	DNA metabolism	0.0665	0.187	1.0515	0.6325	-0.333	0.1305	-1.265	0.383
516	vng516	unknown	0.678	0.013	1.6005	0.008	-0.7485	0.118	-1.691	0.0055
518	vng518	unknown	-0.225	0	-1.169	0.178	-0.824	0	-1.7705	0
520	vng520	unknown	0.0475	0.13	1.036	0.4545	-0.542	0.016	-1.4565	0.0015
521	polB1	DNA metabolism	0.286	0.136	1.226	0.7375	-0.0025	0.1325	-1.0035	0.8665
523	inb	general function prediction only	0.0135	0.063	0.0095	0.883	0.0545	0.084	0.041	0.784
524	yurY	transport	0.586	0	1.5045	0.0015	-1	0	-1.9995	0
525	yurZ	cellular process	0.6905	0.0565	1.615	0	-1.005	0.0555	-2.0085	0
527	vng527	cellular process	0.691	0.1265	1.621	0.001	-0.8205	0.155	-1.776	0
529	vng529	unknown	0.928	0.8105	2.268	0.8015	-0.3405	0.43	-1.3275	0.8595
530	troR	transcription and regulation	-0.007	0.228	-0.0065	0.616	0.031	0.254	0.0275	0.66
532	vng532	unknown	-0.4605	0.2725	-1.4035	0.903	0.136	0.271	1.122	0.921
533	vng533	unknown	-0.501	0.394	-1.4775	0.101	0.4765	0.392	1.4605	0.1325
534	vng534	unknown	0.2	0.047	1.149	0.405	-0.0325	0.179	-1.025	0.402
535	vng535	unknown	0.0655	0.065	1.0475	0.8795	-0.2575	0.162	-1.2035	0.555
536	sirR	transcription and regulation	-0.066	0.2135	-1.056	0.4855	-0.202	0.11	-1.1535	0.324
537	vng537	unknown	0.0205	0.374	1.016	0.5175	0.2995	0.368	1.278	0.4365
539	vng539	unknown	-0.799	0.12	-1.7465	0.101	0.3465	0.1055	1.2755	0.2525
540	imp	general function prediction only	-1.389	0.1555	-2.634	0	0.914	0.1125	1.89	0
541	thrC2	amino acid metabolism	-0.3905	0.256	-1.33	0.131	-0.078	0.124	-1.059	0.6195
542	oxi	cofactor and secondary metabolites	0.3235	0.054	1.2525	0.152	-0.182	0.327	-1.145	0.112
543	ppe1	unknown	-0.3965	0.4075	-1.368	0.5395	0.5235	0.684	1.619	0.404
544	vng544	unknown	-0.3975	0.3515	-1.357	0.4665	0.3815	0.455	1.3725	0.604
546	vng546	unknown	0.521	0.123	1.4405	0.1555	-0.705	0.188	-1.6445	0.026
548	vng548	translation	0.4565	0	1.3725	0.032	-0.817	0	-1.7625	0
549	eif2a	translation	0.5025	0.0495	1.417	0.008	-0.6235	0.0805	-1.545	0.0025
550	rps27e	translation	0.621	0.0135	1.539	0.0005	-0.559	0.0725	-1.477	0.0065
551	rpl44e	translation	0.5735	0.036	1.489	0.001	-0.489	0.0475	-1.4045	0.007
553	vng553	unknown	0.155	0.242	1.128	0.525	-0.183	0.1235	-1.139	0.4185
555	vng555	unknown	0.0885	0.375	1.0765	0.4665	0.375	0.3585	1.3355	0.349
556	sgb	general function prediction only	-0.1155	0.283	-0.0835	0.75	0.3485	0.654	1.46	0.7985
557	vng557	unknown	0.198	0.1865	1.1585	0.469	0.085	0.179	1.068	0.5515
559	apt	nucleotide metabolism	0.57	0.3545	1.534	0.443	-0.19	0.358	-1.159	0.517
560	pnh1	energy metabolism	0.3305	0.2925	1.2945	0.785	0.1275	0.396	1.095	0.732
562	pnh2	energy metabolism	-0.5145	0.24	-1.453	0.642	-0.0965	0.2015	-1.0775	0.675
563	ndhG2	energy metabolism	0.0325	0.164	1.0265	0.7745	0.023	0.2445	1.0215	0.6575
564	mnhB	transport	0.0595	0.0305	1.043	0.899	0.1745	0.145	1.135	0.8135
565	mnhC	transport	0.073	0.0965	1.0535	0.8505	0.043	0.024	0.031	0.857
566	mnhB	transport	-0.1925	0.1325	-1.151	0.4625	0.0635	0.083	1.0465	0.675
568	mrpF	transport	0.149	0	1.112	0.8195	-0.3415	0	-1.267	0.436
570	mnhG	transport	-0.034	0.124	-1.026	0.461	0.152	0.036	1.1125	0.3885
571	mnhE	transport	0.0815	0.175	1.06	0.4815	-0.2135	0.16	-1.1665	0.463
572	dfp	cofactor and secondary metabolites	0.202	0.2625	1.163	0.394	0.1645	0.509	0.126	0.4
573	hcpE	energy metabolism	0.607	0.0455	1.5245	0.001	-0.374	0.2265	-1.3135	0.2055
574	vng574	unknown	0.427	0.0295	1.345	0.0265	-0.119	0.033	-1.0865	0.5475
575	ywaD	amino acid metabolism	-0.0885	0.143	-1.066	0.6585	-0.0225	0.1095	-1.017	0.758
576	vng576	carbohydrate and lipid metabolism	0.458	0.098	1.3775	0.1165	-0.368	0.1035	-1.295	0.1295
578	vng578	unknown	-0.0345	0.925	-1.114	0	0.3835	0.9445	1.5795	0.0275
579	vng579	unknown	0.159	0.081	1.1185	0.3855	-0.1615	0.1185	-1.1225	0.4045
581	vng581	unknown	-0.0025	0.0375	-0.0015	0.8435	0.0895	0.0425	1.065	0.6185
582	cybB1	energy metabolism	0.143	0.152	1.11	0.525	-0.47	0.1045	-1.3895	0.027
583	cybB2	energy metabolism	-0.197	0.048	-1.1475	0.2725	-0.2915	0.0615	-1.225	0.1015
584	cybA	energy metabolism	-0.064	0.058	-1.0465	0.6435	-0.3815	0.066	-1.304	0.032
585	vng585	energy metabolism	-0.179	0.082	-1.1345	0.323	-0.1875	0.113	-1.1425	0.3565
586	cybD	energy metabolism	-0.2535	0.0715	-1.1935	0.1615	-0.2115	0.225	-1.1695	0.257
587	vng587	unknown	0.2515	0.29	1.2105	0.4	-0.152	0.546	-1.1315	0.0975
590	vng590	unknown	0.0645	0.0855	1.047	0.888	0.0505	0.1065	1.0375	0.856
591	arlR6	transcription and regulation	-0.3485	0.1995	-1.2855	0.4755	0.3765	0.289	1.327	0.4395
592	nthA2	DNA metabolism	-0.007	0.2165	-1.0085	0.512	0.1365	0.2655	1.11	0.344
593	dmd	carbohydrate and lipid metabolism	0.313	0.2795	1.268	0.591	-0.4145	0.336	-1.372	0.4155
594	vng594	unknown	0.0225	0	0.0165	0.883	-0.0435	0	-0.0315	0.855
595	vng595	amino acid metabolism	0.085	0.2355	1.068	0.645	-0.1635	0.1055	-1.1235	0.6765
596	vng596	unknown	0.44	0	1.3575	0.0105	0.3285	0	1.2555	0.047
597	vng597	unknown	0.259	0.0265	1.197	0.39	-0.0845	0.0485	-1.0615	0.6545
598	vng598	unknown	0.4455	0.653	1.4995	0.436	0.178	0.705	1.1685	0.456
599	vng599	translation	0.644	0.4765	1.6425	0.2825	-0.273	0.2215	-1.223	0.315
600	str	general function prediction only	0.433	0.226	1.3715	0.5945	0.165	0.481	1.183	0.5695
601	vng601	translation	0.8685	0	1.828	0.001	0.8055	0	1.766	0.0065
602	vng602	cellular process	0.142	0.4595	1.1485	0.702	0.382	0.248	1.323	0.6485
604	vng604	unknown	-0.073	0.047	-1.0525	0.688	-0.163	0.027	-1.12	0.336
606	yrhA	amino acid metabolism	-0.596	0.804	-1.745	0.142	0.355	0.671	1.3955	0.042
608	vng608	unknown	0.209	0.4105	1.1925	0.253	0.029	0.088	0.0195	0.6175
609	vng609	unknown	0.8925	0.064	1.8595	0.0285	-0.507	0.4975	-1.489	0.1475
610	hhoA	cofactor and secondary metabolites	0.441	0.5185	1.425	0.1855	0.621	0.316	1.576	0.2105
611	vng611	unknown	0.4235	0.419	1.3705	0.39	0.053	0.5355	1.0715	0.5
612	vng612	unknown	0.0595	0.1205	1.0435	0.7895	0.4985	0.6105	1.53	0.4355
613	vng613	unknown	0.188	0.1015	1.1425	0.673	-0.287	0.224	-1.2345	0.5775
614	htr16	cellular process	-0.16	0.1755	-1.1265	0.644	-0.471	0.166	-1.396	0.1455
615	vng615	transport	-0.1665	0.232	-1.1415	0.862	0.3045	0.6185	1.374	0.826
617	vng617	unknown	-0.635	0.114	-1.559	0.037	0.7445	0.24	1.7015	0.0305
620	edp	cellular process	-0.765	0.2845	-1.732	0.0325	0.805	0.1165	1.753	0.0005
622	vng622	unknown	-0.344	0.264	-1.2935	0.386	-0.2245	0.4775	-1.178	0.075
623	yngE	carbohydrate and lipid metabolism	-0.347	0.2465	-1.293	0.4765	0.067	0.4385	1.054	0.3385
624	vng624	unknown	-0.2235	0.0965	-1.1705	0.4995	-0.069	0.27	-0.0625	0.7355
626	maoC2	carbohydrate and lipid metabolism	0.099	0.2	0.077	0.8595	0.09	0.211	0.0835	0.905
627	citE	energy metabolism	-0.026	0.1665	-0.018	0.844	-0.033	0.163	-1.028	0.8275
628	gdhA1	amino acid metabolism	-0.347	0.387	-1.3255	0.491	0.7455	0.331	1.7225	0.0145
629	aspB2	amino acid metabolism	-0.0015	0.066	-1.0015	0.8375	-0.232	0.099	-1.177	0.3285
630	ribE	cofactor and secondary metabolites	-0.1025	0	-1.074	0.5515	-0.1545	0	-1.114	0.3895
631	vng631	cellular process	0.038	0.31	1.034	0.417	-0.156	0.2695	-1.132	0.55
632	purK	nucleotide metabolism	-1.1775	1.108	-2.9685	0.1705	1.136	1.5695	3.619	0.01
633	purE	nucleotide metabolism	-0.3795	0.669	-1.4745	0.655	0.041	0.8245	1.1775	0.01
635	nolB	energy metabolism	0.291	0.077	1.2255	0.114	-0.4215	0.138	-1.345	0.0515
636	ndhG1	energy metabolism	0.0365	0.0465	1.026	0.802	-0.644	0.066	-1.564	0.0005
637	ndhG5	energy metabolism	-0.1275	0.557	-1.175	0.2435	-0.3575	0.5835	-1.32	0.0005
639	ndhG4	energy metabolism	0.197	0.0385	1.1465	0.32	-0.713	0.0845	-1.643	0.001
640	nolD	energy metabolism	0.2925	0.0595	1.226	0.228	-0.684	0.1045	-1.6115	0.005
641	vng641	energy metabolism	0.2415	0.101	1.186	0.501	-0.429	0.1355	-1.352	0.159
642	vng642	energy metabolism	0.2005	0.048	1.1515	0.5305	-0.4345	0.0175	-1.352	0.089
643	nolC	energy metabolism	0.0635	0.1095	1.047	0.6225	-0.386	0.2215	-1.322	0.221
646	nuoL	energy metabolism	0.142	0.104	1.107	0.7165	-0.341	0.109	-1.2705	0.2485
647	nuoM	energy metabolism	0.101	0.2635	1.0835	0.562	-0.192	0.408	-1.177	0.3275
648	ndhG3	energy metabolism	-0.411	0.822	-1.602	0.597	0.097	0.864	1.241	0.313
650	vng650	unknown	0.301	0.146	1.2385	0.567	-0.2375	0.174	-1.188	0.5735
651	imd1	transcription and regulation	-0.0535	0.0825	-1.04	0.8055	-0.115	0.059	-1.0835	0.605
652	vng652	unknown	-0.1785	0.2415	-1.1465	0.5	-0.357	0.086	-1.2855	0.284
653	mcmA2	carbohydrate and lipid metabolism	-2.5175	0.2995	-5.8645	0	2.934	0.5645	8.344	0
654	act3	transcription and regulation	-0.044	0.67	-0.0085	0.389	1.1005	0.3315	2.2045	0
656	vng656	unknown	0.2805	0	1.217	0.14	0.4535	0	1.372	0.015
657	coxA2	energy metabolism	0.0505	0.4085	1.037	0.0815	-0.3755	0.1885	-1.3085	0.134
659	vng659	unknown	0.4445	0.051	1.3625	0.025	-0.0735	0.0925	-1.0545	0.605
660	vng660	unknown	-0.413	0.3565	-1.3705	0.193	0.3395	0.2315	1.283	0.2645
662	coxC	energy metabolism	0.587	0.2055	1.5275	0.6175	-0.541	0.217	-1.4725	0.4695
664	birA	cofactor and secondary metabolites	-0.171	0.4145	-1.1645	0.7245	0.1345	0.257	1.1135	0.684
665	coxB1	energy metabolism	0.711	0.0665	1.6395	0	-0.402	0.091	-1.3245	0.0465
666	ctaB	cofactor and secondary metabolites	0.3405	0.481	1.301	0.0805	-0.056	0.494	-0.028	0.1965
667	trp4	transport	0.061	0.2375	1.0435	0.5305	-0.028	0.4135	-1.043	0.477
668	trp8	cellular process	0.311	0.305	1.27	0.582	-0.1165	0.452	-1.109	0.44
669	vng669	cellular process	0.06	0.1335	1.0455	0.917	-0.251	0.1545	-1.197	0.8465
670	vng670	unknown	0.1045	0.0985	1.0775	0.81	-0.405	0.1495	-1.3315	0.323
671	vng671	unknown	0.127	0.279	1.105	0.2785	-0.151	0.222	-1.1205	0.324
673	mcmA3	carbohydrate and lipid metabolism	-0.874	0.2685	-1.875	0.107	0.646	0.176	1.5835	0.1685
674	tsk	amino acid metabolism	-0.6115	0.3915	-1.596	0.1905	0.2335	0.21	1.189	0.6225
675	vng675	unknown	0.0005	0.17	0	0.3865	-0.1725	0.2425	-1.141	0.326
676	acaR1	transcription and regulation	-0.3565	0.3505	-1.319	0.404	-0.0355	0.1545	-0.0285	0.7405
677	vng677	unknown	0.558	0	1.473	0.0565	0.0455	0	1.0325	0.82
678	acaB1	carbohydrate and lipid metabolism	-0.2125	0.0845	-1.1625	0.7205	-0.0065	0.1555	-0.0045	0.7815
679	acd4	carbohydrate and lipid metabolism	-0.237	0.0585	-1.1795	0.2475	0.3575	0.0965	1.284	0.083
680	fdfT	carbohydrate and lipid metabolism	0.615	0.1585	1.5425	0.033	-0.512	0.0875	-1.4285	0.01
681	hbd1	carbohydrate and lipid metabolism	0.0715	0	1.051	0.7455	-0.041	0	-1.0295	0.839
682	vng682	unknown	0.1735	0.148	1.1375	0.791	-0.266	0.1075	-1.206	0.4385
683	fbaA	carbohydrate and lipid metabolism	-0.695	0.0605	-1.62	0.0005	0.472	0.0945	1.39	0.0165
684	fbp	carbohydrate and lipid metabolism	-0.755	0.021	-1.688	0	0.5385	0.1	1.456	0.005
686	vng686	unknown	-0.073	0.2365	-1.062	0.5685	0.0325	0.2905	0.025	0.5805
688	vng688	unknown	-0.9775	0.122	-1.98	0.097	0.9555	0.1145	1.948	0.0485
689	trp5	transport	0.111	0.081	1.0815	0.692	-0.0125	0.125	-1.009	0.6265
690	vng690	transport	-0.0555	0.078	-1.0405	0.8405	-0.1895	0.1105	-1.144	0.527
692	vng692	transport	0.002	0.336	-0.0065	0.607	-0.5515	0.3045	-1.505	0.4035
694	nthB	DNA metabolism	0.0245	0.246	0.0175	0.655	-0.124	0.1125	-1.094	0.793
697	vng697	unknown	-0.1705	0.034	-1.126	0.7435	0.0725	0.1255	1.0545	0.751
698	vng698	unknown	0.324	0.049	1.253	0.091	0.0915	0.0625	1.067	0.5935
700	yvgX	transport	0.1545	0.126	1.1175	0.7835	-0.5535	0.1905	-1.4835	0.271
702	vng702	unknown	0.2265	0.044	1.1715	0.2105	0.209	0.0545	1.157	0.2415
703	arlR7	transcription and regulation	0.213	0.046	1.16	0.2245	-0.063	0.222	-1.054	0.406
704	marR	transcription and regulation	0.272	0.0635	1.2085	0.338	-0.154	0.081	-1.1145	0.4885
705	pll	unknown	-0.0955	0.202	-1.075	0.747	-0.2055	0.1665	-1.1605	0.609
707	urg1	DNA metabolism	-1.438	1.6225	-4.9395	0.422	1.3215	1.8625	5.422	0.397
708	vng708	unknown	-0.6935	0.1535	-1.6285	0.0245	0.802	0.151	1.7535	0.0025
709	vng709	unknown	-0.405	0.213	-1.3385	0.2965	0.2275	0.1895	1.182	0.5535
711	vng711	cellular process	0.2215	0.024	1.166	0.36	0.0075	0.049	0.005	0.7755
713	vng713	unknown	-0.2675	0	-1.205	0.1385	0.097	0	1.0695	0.5575
715	thiC	cofactor and secondary metabolites	1.068	0.2245	2.123	0	-1.7585	0.1385	-3.398	0
716	afsQ2	cellular process	-0.476	0.225	-1.4085	0.0945	0.2615	0.442	1.257	0.4645
717	vng717	unknown	-0.1295	0.005	-1.094	0.4365	0.039	0.0305	1.028	0.824
718	vng718	unknown	-0.024	0.2655	-0.0135	0.5115	-0.2965	0.1735	-1.24	0.412
719	araL	carbohydrate and lipid metabolism	0.0385	0.273	1.0385	0.4865	0.27	0.321	1.2355	0.4995
720	dip2	DNA metabolism	0.0235	0.326	0.037	0.871	0.1065	0.1175	1.08	0.8975
723	pepQ1	amino acid metabolism	-0.128	0.085	-1.0955	0.8305	-0.1265	0.2065	-1.104	0.857
724	vng724	unknown	0.074	0.0815	1.055	0.6245	0.2625	0.0475	1.201	0.228
725	vng725	unknown	-0.058	0.0635	-1.042	0.815	-0.1215	0.1855	-1.0955	0.55
726	acrR2	transcription and regulation	-0.0745	0.0445	-1.0535	0.742	0.3865	0.096	1.311	0.0705
727	dfr	cellular process	-0.284	0.1035	-1.221	0.3655	0.19	0.192	1.1525	0.535
729	vng729	unknown	0.701	0.0655	1.628	0.0045	-0.8825	0.086	-1.8485	0.006
730	vng730	cofactor and secondary metabolites	-0.193	0.2365	-1.16	0.6625	0.048	0.311	1.0505	0.6295
731	vng731	unknown	0.009	1.1475	-1.175	0.4445	0.377	0.9505	1.6015	0.565
732	tpc	translation	0.118	0.116	1.0885	0.559	-0.4645	0.0715	-1.3825	0.036
733	vng733	unknown	-0.25	0.385	-1.229	0.521	0.067	0.279	0.0645	0.5515
734	tfbB	transcription and regulation	0.4625	0.465	1.424	0.004	-0.4775	0.543	-1.441	0
735	hlx2	transcription and regulation	0.4895	0.009	1.4045	0.0065	-0.5305	0.012	-1.4445	0.003
736	kinA2	cellular process	-0.0795	0.074	-1.0595	0.664	0.013	0.2715	0.0135	0.3305
737	vng737	unknown	0.3745	0.1615	1.3045	0.186	0.0115	0.1495	1.0105	0.589
738	vng738	unknown	-0.047	0.163	-1.036	0.7615	0.046	0.156	1.0345	0.69
740	mdh	unknown	-0.484	0.891	-1.7685	0.6	0.375	0.96	1.695	0.682
741	vng741	unknown	0.569	0.019	1.4835	0.0215	-0.6665	0.184	-1.61	0.0385
742	psp	cellular process	-0.2495	0.1395	-1.1945	0.466	-0.27	0.093	-1.2085	0.358
743	vng743	cellular process	0.3175	0.044	1.247	0.2435	0.1625	0.0895	1.1215	0.524
745	spoVR	cellular process	-0.47	0.253	-1.4065	0.261	-0.098	0.1505	-1.076	0.6365
746	vng746	unknown	-0.7265	0.0825	-1.6575	0	-0.6125	0.115	-1.5335	0.0025
748	prkA	cellular process	-0.795	0.0615	-1.737	0	-0.65	0.106	-1.5735	0.001
749	prk	cellular process	-0.682	0.1475	-1.6135	0.001	-0.323	0.134	-1.2565	0.127
750	gdp	cellular process	-0.1945	0.0495	-1.1455	0.328	-0.4005	0.209	-1.3355	0.111
751	prlR2	transcription and regulation	-0.9635	0.222	-1.9735	0	1.384	0.0585	2.614	0
752	galE1	nucleotide metabolism	-0.3595	0.155	-1.294	0.48	0.072	0.384	0.1035	0.5895
753	ylnA	transport	-0.202	0.2285	-1.16	0.3665	0.2085	0.1225	1.16	0.4955
754	vng754	unknown	0.005	0.065	0.004	0.849	0.2015	0.0765	1.152	0.3745
755	vng755	unknown	0.02	0.0445	0.014	0.8535	-0.531	0.1215	-1.451	0.173
757	tfeA	transcription and regulation	0.314	0	1.243	0.07	-0.384	0	-1.3055	0.031
758	vng758	unknown	-0.0915	0	-1.066	0.5875	-0.2005	0	-1.1495	0.2245
759	vng759	unknown	0.0455	0.833	-1.063	0.0125	0.12	0.569	1.1605	0.271
761	dip3	general function prediction only	-0.17	1.0605	-1.5525	0.0665	0.009	0.9905	1.262	0.0395
762	vng762	unknown	0.2305	0.0465	1.1735	0.59	-0.075	0.027	-0.0555	0.774
763	ybjG	general function prediction only	0.0255	0.4685	0.0225	0.276	0.1605	0.4055	1.1255	0.4355
764	vng764	unknown	0.088	0.1485	1.068	0.847	-0.0885	0.0855	-1.0645	0.852
765	vng765	unknown	0.978	0	1.9705	0	-0.6975	0	-1.6225	0
766	prp2	transcription and regulation	-0.2265	0.2425	-1.188	0.66	0.1375	0.27	1.119	0.6255
767	vng767	unknown	0.177	0.022	1.131	0.4885	0.1345	0.061	1.0985	0.5475
768	vng768	transcription and regulation	0.4775	0.0695	1.3955	0.0145	-0.0865	0.196	-1.07	0.476
769	vng769	unknown	0.426	0.2905	1.371	0.2845	-0.5475	0.111	-1.466	0.024
771	aldY2	cofactor and secondary metabolites	-0.2335	0.1635	-1.183	0.396	0.677	0.136	1.6065	0.0095
772	vng772	unknown	-0.0535	0.2815	-0.0365	0.434	-0.1165	0.143	-1.0935	0.838
775	acd2	carbohydrate and lipid metabolism	-0.8305	0.636	-1.954	0.1435	0.6245	0.665	1.706	0.2675
777	taqD	nucleotide metabolism	0.048	0.0305	0.0345	0.7775	-0.2855	0.0195	-1.2195	0.2485
778	vng778	unknown	0.1775	0.1055	1.1345	0.4205	-0.3525	0.092	-1.2795	0.1815
779	arj1	DNA metabolism	0.071	0.42	1.056	0.15	-0.592	0.133	-1.514	0.0055
780	vng780	unknown	0.673	0	1.5945	0.0145	-0.415	0	-1.342	0.0985
782	vng782	unknown	0.0945	0.2845	1.0735	0.5405	-0.406	0.18	-1.336	0.2925
784	pssA	carbohydrate and lipid metabolism	-0.013	0.135	-0.0125	0.61	0.181	0.275	1.154	0.3665
786	hcpF	energy metabolism	0.321	0.0525	1.25	0.1005	-0.241	0.141	-1.188	0.227
787	rps3e	translation	-0.423	1.3365	-2.2075	0.076	0.79	1.4775	3.263	0.471
788	vng788	unknown	0.2005	0	1.15	0.2425	-0.706	0	-1.6315	0
789	vng789	unknown	-0.347	0.103	-1.2755	0.088	-0.829	0.149	-1.786	0
790	rps15p	translation	-0.1405	0.0605	-1.1035	0.4425	-0.481	0.201	-1.414	0.1375
793	htr6	cellular process	-0.311	0.5795	-1.36	0.3665	0.109	0.8655	1.31	0.093
794	yufN	transport	-1.235	1.1405	-3.2575	0.124	1.0085	1.297	3.052	0.3505
795	hcpC	energy metabolism	0.2885	0.059	1.2225	0.3825	0.0375	0.0745	1.0275	0.818
796	cgs	amino acid metabolism	-3.172	0.918	-10.609	0	2.914	0.962	9.284	0
798	vng798	unknown	-0.299	0.029	-1.231	0.0905	-0.3035	0.0865	-1.237	0.119
799	trp9	cellular process	-0.613	0.2	-1.5445	0.045	-0.1635	0.4045	-1.1375	0.0805
800	vng800	cellular process	-0.41	0.28	-1.3545	0.3045	-0.229	0.2345	-1.1885	0.4725
801	vng801	cellular process	0.3485	0.13	1.279	0.0835	0.025	0.5085	1.0715	0.169
804	vng804	unknown	0.1615	0.0805	1.1205	0.4925	-0.1665	0.137	-1.1275	0.486
806	htr4	cellular process	0.368	0.2315	1.307	0.298	-0.573	0.1605	-1.4975	0.054
808	gabD	amino acid metabolism	0.073	0.117	0.0555	0.8695	-0.3415	0.1135	-1.271	0.605
810	vng810	unknown	-0.2805	0.282	-1.24	0.5325	0.0525	0.401	1.055	0.3585
811	vng811	unknown	-1.1265	0.5875	-2.3745	0.0395	1.287	0.5965	2.6645	0.008
812	htr18	cellular process	-1.054	0.257	-2.1085	0	0.0215	0.067	1.016	0.7325
813	potD	transport	-0.755	0.2605	-1.715	0.012	-0.051	0.144	-1.039	0.597
814	vng814	unknown	-1.3905	1.0215	-3.3655	0.055	0.9585	1.1305	2.683	0.4265
815	yfmJ	general function prediction only	-0.665	0.137	-1.593	0.225	0.2385	0.104	1.1825	0.5035
816	chi	carbohydrate and lipid metabolism	-1.702	1.1575	-4.4675	0.0175	1.713	1.541	5.6745	0.0855
818	chi2	unknown	-0.881	0.1145	-1.8485	0.0365	0.324	0.166	1.261	0.404
819	vng819	unknown	-0.363	0.2295	-1.302	0.3405	0.161	0.1355	1.123	0.587
821	vng821	cofactor and secondary metabolites	0.0575	0.083	0.043	0.8595	-0.123	0.0715	-1.0915	0.7165
822	vng822	cellular process	-0.342	0.204	-1.281	0.635	-0.228	0.1715	-1.1805	0.7215
823	gspE2	cellular process	0.5975	0.174	1.5245	0.1865	-0.631	0.3065	-1.585	0.2455
824	gdb	cofactor and secondary metabolites	-0.222	0.191	-1.1785	0.845	-0.199	0.188	-1.1615	0.797
825	vng825	cofactor and secondary metabolites	0.1525	0.1515	1.1215	0.923	-0.4085	0.5425	-1.446	0.8355
826	dmsR	transcription and regulation	-0.3905	0.548	-1.415	0.5665	0.33	0.46	1.3145	0.4475
828	vng828	energy metabolism	-0.91	0.707	-2.11	0.312	0.6185	0.404	1.6015	0.2835
829	dmsA	energy metabolism	-0.159	0.321	-1.142	0.5155	0.1535	0.368	1.137	0.356
830	hmoA	energy metabolism	0.2005	0.1595	1.1575	0.8095	-0.191	0.152	-1.1485	0.786
831	moz	energy metabolism	0.0615	0.195	0.048	0.8195	-0.179	0.3255	-1.15	0.637
832	vng832	energy metabolism	-1.0695	1.27	-3.192	0.3505	1.2095	1.749	4.9635	0.4385
834	vng834	unknown	0.5275	0.609	1.626	0.8715	-0.279	0.3445	-1.268	0.8555
835	idr2	transcription and regulation	0.3345	0.3005	1.2895	0.5305	-0.3365	0.2485	-1.284	0.4445
836	vng836	unknown	-0.0135	0.6215	-0.0105	0.566	0.47	0.4625	1.452	0.533
837	vng837	transcription and regulation	0.921	0.1635	1.9065	0.0005	-0.403	0.5375	-1.377	0.0095
838	ssrA	DNA metabolism	0.6105	0.151	1.5355	0.2695	-0.734	0.3315	-1.707	0.169
840	vng840	unknown	0.1785	0.1205	1.1365	0.9105	-0.0635	0.206	-1.051	0.7345
841	icfA	cellular process	-0.3755	0.1385	-1.3035	0.5125	0.3255	0.1655	1.2625	0.5275
845	vng845	cofactor and secondary metabolites	0.012	0.148	1.0105	0.698	0.024	0.1085	0.0165	0.781
846	vng846	unknown	0.1385	0.5605	1.138	0.3575	0.46	0.448	1.443	0.418
847	vng847	unknown	0.283	0.098	1.2195	0.4425	-0.661	0.181	-1.598	0.0645
849	vng849	unknown	-0.155	0	-1.1135	0.372	-0.3285	0	-1.2595	0.112
851	vng851	unknown	0.2305	0.304	1.1915	0.144	-0.5565	0.3245	-1.5065	0.1795
852	bolR3	transcription and regulation	-0.119	0.1695	-1.093	0.728	0.1895	0.144	1.147	0.6105
853	vng853	unknown	1.0675	0.0525	2.099	0	-0.504	0.0375	-1.42	0.005
854	vng854	translation	0.066	0.0525	1.0475	0.7945	-0.2535	0.097	-1.1965	0.414
857	vng857	translation	-0.064	0.1115	-0.048	0.8005	0.326	0.207	1.269	0.5795
858	vng858	unknown	-1.094	1.0485	-2.788	0.243	1.4335	1.543	4.656	0.0935
860	rpoL	transcription and regulation	-0.187	0.0445	-1.1395	0.2875	0.143	0.066	1.1065	0.451
861	vng861	unknown	0.94	0.113	1.9315	0.002	0.8685	0.073	1.8775	0.0075
862	hisF	amino acid metabolism	0.197	0.212	1.161	0.892	-0.168	0.3125	-0.174	0.8875
863	vng863	unknown	0.55	0	1.4755	0.113	0.32	0	1.249	0.27
864	purL1	nucleotide metabolism	0.0315	0.078	0.023	0.7545	-0.221	0.2405	-1.178	0.232
865	pad2	unknown	0.048	0.083	1.035	0.903	-0.0465	0.064	-1.034	0.8335
867	asnA	amino acid metabolism	-0.1025	0.157	-1.079	0.794	0.0675	0.1005	1.051	0.8195
868	mtl4	DNA metabolism	-0.22	0.1495	-1.172	0.4695	0.241	0.399	1.2245	0.4185
869	tfbD	transcription and regulation	-0.426	0.1565	-1.352	0.326	-0.3675	0.1565	-1.2975	0.4005
870	gatC	translation	-0.485	0.4885	-1.4685	0.0895	0.445	0.297	1.389	0.2815
872	gatA	translation	0.0875	0.0375	1.063	0.685	-0.3675	0.1205	-1.296	0.124
873	ykhA	carbohydrate and lipid metabolism	0.18	0.308	0.154	0.8395	-0.208	0.0825	-1.1615	0.883
874	traB	cellular process	0.1165	0.199	1.0935	0.7325	-0.09	0.1525	-1.0685	0.7565
875	vng875	cellular process	-0.428	0.2395	-1.364	0.657	-0.0795	0.591	-0.154	0.6335
876	purM	nucleotide metabolism	0.302	0.363	1.2705	0.478	0.5575	0.2885	1.5025	0.276
878	gul1	transcription and regulation	-0.305	0	-1.237	0.41	0.457	0	1.3735	0.1075
879	vng879	unknown	0.4405	0.056	1.359	0.1475	0.1095	0.1105	1.0835	0.4695
880	psmA	cellular process	0.1185	0.035	1.086	0.489	0.1085	0.101	1.081	0.514
881	lig	DNA metabolism	-0.058	0.029	-1.0415	0.7555	-0.2465	0.037	-1.187	0.208
882	pho2	carbohydrate and lipid metabolism	-0.101	0.1745	-1.08	0.563	-0.362	0.1505	-1.295	0.194
883	vng883	unknown	-0.5485	0.8255	-1.6895	0.166	0.181	0.537	1.193	0.3365
884	top6A	DNA metabolism	0.136	0.075	1.1005	0.473	-0.1885	0.0975	-1.1425	0.339
885	top6B	DNA metabolism	-0.2585	0.1045	-1.2	0.217	-0.3805	0.1005	-1.3055	0.049
887	gyrB	DNA metabolism	-0.2525	0.6915	-1.37	0.5115	0.315	1.0925	1.7975	0.189
889	gyrA	DNA metabolism	0.332	0.3275	1.2925	0.4525	-0.068	0.6	-1.05	0.025
890	imd2	transcription and regulation	0.4085	0.035	1.3275	0.204	-0.385	0.1195	-1.3115	0.156
891	yjlD	general function prediction only	0.646	0.177	1.578	0.235	-0.7845	0.3075	-1.7625	0.141
892	vng892	unknown	0.3515	0.057	1.277	0.4775	0.3155	0.1165	1.2495	0.407
893	udp2	nucleotide metabolism	0.054	0.1235	0.0405	0.8155	-0.03	0.076	-1.022	0.8865
896	cda	nucleotide metabolism	0.104	0.027	1.077	0.68	-0.133	0.0975	-1.101	0.675
897	rbsC1	transport	0.221	0.117	1.1705	0.683	0.149	0.248	1.1165	0.578
898	rbsC2	transport	-0.023	0.406	-0.0385	0.3335	0.13	0.1835	1.1035	0.5975
901	rbsA	transport	-0.075	0.177	-1.055	0.466	-0.278	0.22	-1.2265	0.359
903	yufN	unknown	-0.007	0.075	-1.005	0.8265	-0.4355	0.1155	-1.3565	0.106
905	pmu2	carbohydrate and lipid metabolism	0.347	0.2505	1.2955	0.667	-0.5245	0.161	-1.453	0.3535
906	vng906	unknown	0.1845	0.041	1.137	0.3115	-0.035	0.0785	-1.025	0.6585
907	vng907	unknown	0.1635	0.022	1.1205	0.5165	0.184	0.0195	1.136	0.3505
908	putP	transport	0.052	0.0355	1.037	0.8055	-0.344	0.315	-1.298	0.2885
909	vng909	unknown	-0.449	0.2045	-1.3805	0.1855	-0.01	0.1325	-0.008	0.6875
911	vng911	unknown	-0.298	0.2185	-1.2435	0.431	-0.0125	0.111	-0.01	0.6775
913	vng913	unknown	-0.077	0.1195	-1.0575	0.7335	0.0255	0.144	1.02	0.676
914	vng914	unknown	0.1	0.212	1.072	0.6815	-0.221	0.331	-1.196	0.589
915	hakA	amino acid metabolism	-0.0135	0.5295	-1.03	0.0665	-0.2475	1.0155	-1.307	0.037
916	ark	cellular process	-0.1615	0.2225	-1.1285	0.4285	0.0815	0.2925	1.077	0.5655
917	hrg	transcription and regulation	0.075	0.3245	1.0565	0.298	0.0815	0.388	1.0855	0.3935
918	vng918	unknown	0.7825	0	1.725	0.0005	0.4135	0	1.3425	0.154
919	gst	DNA metabolism	-0.6355	0.9275	-1.8655	0.306	0.2185	1.2585	1.3805	0.1865
920	vng920	carbohydrate and lipid metabolism	-0.35	0.2395	-1.2965	0.509	0.3425	0.156	1.2765	0.3715
921	potA1	unknown	-0.2895	0.048	-1.223	0.1725	0.011	0.0575	1.008	0.7865
923	sfuB	transport	-0.0585	0.1315	-1.0445	0.855	-0.105	0.4875	0.0195	0.4445
924	ibp	transport	0.684	0.164	1.6175	0.0265	-0.722	0.4035	-1.7195	0.0395
925	vng925	transport	-0.0315	0.1675	-1.022	0.798	-0.289	0.311	-1.245	0.5085
926	vng926	unknown	0.161	0.2	1.128	0.6065	-0.003	0.053	-0.002	0.903
927	vng927	unknown	0.0735	0.1125	1.055	0.609	0.4255	0.31	1.3735	0.1715
928	mak	unknown	0.155	0.0665	1.1145	0.5075	-0.3065	0.1705	-1.2455	0.1915
930	yvbT	general function prediction only	-0.229	0.291	-1.192	0.47	-0.261	0.461	-1.2765	0.6755
931	acaB2	energy metabolism	-0.1645	0.0775	-1.1225	0.4025	-0.111	0.0565	-1.081	0.5465
932	acaR2	carbohydrate and lipid metabolism	-0.051	0.389	-1.05	0.3425	-0.2725	0.256	-1.2255	0.2985
933	yqjM	transcription and regulation	-0.6125	1.312	-2.5115	0.3855	0.3865	1.261	2.025	0.1305
934	vng934	energy metabolism	0.533	0.3225	1.4835	0.1425	-0.715	0.1275	-1.6485	0.0015
935	noxC	unknown	0.563	0	1.4775	0.0015	-0.312	0	-1.2415	0.073
936	vng936	energy metabolism	0.523	0.0915	1.44	0.236	-0.4475	0.167	-1.376	0.2685
937	gap	carbohydrate and lipid metabolism	3.1525	0.7675	10.0875	0	-3.2	0.9005	-10.927	0
938	gufA	energy metabolism	-0.0765	0.0615	-1.056	0.756	0.11	0.2435	1.091	0.35
940	acs3	general function prediction only	-0.0955	0.056	-1.069	0.556	-0.2625	0.081	-1.2015	0.1555
941	vng941	energy metabolism	-0.056	0.0765	-1.041	0.6645	-0.186	0.0845	-1.14	0.3385
942	cheW2	unknown	0.3015	0.157	1.2395	0.3165	-0.189	0.1115	-1.1435	0.4405
943	arlR8	cellular process	0.112	0.0335	1.0815	0.623	0.131	0.052	1.0965	0.5335
945	vng945	transcription and regulation	0.4045	0.084	1.326	0.134	0.2435	0.061	1.185	0.216
946	minD1	unknown	0.2645	0.035	1.202	0.1265	-0.182	0.056	-1.1355	0.306
947	fapJ	cellular process	0.3875	0.165	1.317	0.5875	-0.1055	0.3725	-0.094	0.5235
949	gspE3	cellular process	0.4955	0.0515	1.411	0.01	-0.698	0.067	-1.624	0
950	fapH	cellular process	0.054	0.5415	1.069	0.057	-0.376	0.3795	-1.3435	0.3075
953	vng953	cellular process	-0.3705	0.0455	-1.2945	0.0425	0.093	0.0905	1.0685	0.5565
954	vng954	cellular process	-0.059	0.183	-0.041	0.332	-0.031	0.1005	-1.023	0.627
955	fapE	cellular process	0.5415	0.053	1.4565	0.0025	-0.459	0.132	-1.38	0.028
958	htr15	cellular process	0.178	0.304	1.158	0.6335	-0.336	0.1395	-1.269	0.138
959	vng959	cellular process	0.2405	0.0975	1.1845	0.819	-0.063	0.0985	-1.0465	0.893
960	flaB1	cellular process	0.8905	0.1295	1.8615	0	-0.4195	0.0525	-1.3385	0.016
961	flaB2	cellular process	0.8375	0.2705	1.819	0.0005	-0.4575	0.0735	-1.3755	0.011
962	flaB3	cellular process	0.925	0	1.918	0	-0.389	0	-1.309	0.0195
963	cpcE	cellular process	-0.2695	0.046	-1.206	0.118	0.1225	0.051	1.0895	0.477
964	vng964	unknown	0.437	0.15	1.3625	0.0455	-0.2935	0.301	-1.249	0.159
965	vng965	unknown	0.358	0.034	1.2825	0.078	-0.1155	0.0975	-1.086	0.491
966	cheR	cellular process	0.305	0.157	1.243	0.1965	-0.165	0.2015	-1.128	0.27
967	cheD	cellular process	0.4385	0	1.3555	0.0115	-0.1645	0	-1.124	0.438
969	vng969	cellular process	0.0045	0.1385	0.0035	0.5105	-0.35	0.474	-1.3385	0.2215
970	cheC1	cellular process	0.022	0.18	1.0145	0.3405	-0.7775	0.1425	-1.7235	0
971	cheA	cellular process	0.0085	0.058	0.0065	0.7825	-0.587	0.3195	-1.5385	0.1345
973	cheB	cellular process	-0.057	0.069	-1.0415	0.5865	-0.553	0.0575	-1.4685	0.0025
974	cheY	cellular process	0.244	0.076	1.186	0.184	-0.5225	0.1095	-1.44	0.012
976	cheW1	cellular process	0.2465	0.0235	1.187	0.1525	-0.277	0.0375	-1.212	0.1035
978	vng978	unknown	0.1185	0.0795	1.087	0.528	-0.1775	0.0935	-1.133	0.369
979	vng979	unknown	-0.4555	0.3675	-1.418	0.5175	0.4535	0.3885	1.419	0.5135
981	vng981	unknown	-1.0295	1.939	-5.9255	0.6435	0.5165	2.119	4.842	0.1985
982	vng982	amino acid metabolism	0.464	0.128	1.385	0.2915	0.09	0.4315	1.087	0.2285
983	vng983	unknown	0.559	0.186	1.4865	0.145	-0.437	0.183	-1.3655	0.119
985	vng985	unknown	0.4935	0.604	1.6165	0.731	0.167	0.666	1.2025	0.678
986	vng986	unknown	0.131	0.3565	1.1245	0.7555	0.626	0.3765	1.609	0.44
987	vng987	unknown	0.49	0.485	1.4875	0.8255	-0.055	0.1915	-0.046	0.9085
988	vng988	unknown	0.5915	0.796	1.7735	0.8355	-0.1835	0.332	-1.177	0.9565
989	xcd	unknown	0.942	0.174	1.9415	0.2115	-0.114	0.5995	-1.0925	0.2925
990	vng990	DNA metabolism	0.7715	0.119	1.716	0.1705	0.4905	0.6365	1.562	0.5255
991	vng991	unknown	-0.4615	0.173	-1.387	0.511	0.5755	0.2815	1.519	0.327
992	vng992	unknown	-0.736	0.4735	-1.75	0.2585	1.0785	0.439	2.224	0.0015
993	vng993	unknown	0.169	0.1985	1.134	0.7325	0.3825	0.2835	1.3305	0.585
994	vng994	unknown	0.568	0.1145	1.4925	0.575	-0.0475	0.051	-1.0345	0.965
995	vng995	unknown	0.0595	0.1795	1.0445	0.2985	0.11	0.04	1.08	0.518
996	boa4	unknown	-0.0755	0.101	-1.058	0.8255	-0.3545	0.091	-1.2825	0.344
997	acs2	transcription and regulation	-1.2855	0.5765	-2.647	0.08	1.3735	0.6015	2.8565	0.006
998	yajO2	energy metabolism	-0.8045	0.2925	-1.7835	0.077	1.0095	0.214	2.037	0.009
999	vng999	energy metabolism	0.054	0.076	1.0395	0.719	0.4335	0.0495	1.352	0.018
1000	vng1000	unknown	-0.0115	0.0625	-0.0085	0.904	-0.1095	0.067	-1.0805	0.7655
1001	guaB	unknown	0.081	0.108	1.0605	0.794	0.0645	0.216	1.055	0.674
1002	vng1002	nucleotide metabolism	-0.3335	0.076	-1.262	0.0865	0.2545	0.1405	1.1985	0.2565
1003	vng1003	unknown	0.4285	0	1.3455	0.0175	-0.257	0	-1.195	0.1345
1005	vng1005	unknown	0.082	0.136	0.0625	0.8845	-0.1055	0.1435	-0.0805	0.842
1006	vng1006	unknown	0.273	0.0615	1.211	0.6375	0.112	0.0915	1.0835	0.791
1007	vng1007	unknown	0.381	0.124	1.3075	0.7215	-0.1195	0.0935	-1.0885	0.8695
1008	flaA1a	cellular process	0.828	0.2515	1.803	0.0005	-0.379	0.0625	-1.302	0.032
1009	flaA2	cellular process	0.7375	0	1.6675	0	-0.102	0	-1.0735	0.544
1011	vng1011	unknown	0.244	0.338	1.2025	0.138	0.319	0.389	1.274	0.0485
1012	vng1012	cellular process	0.387	0	1.3075	0.0215	-0.0795	0	-1.057	0.631
1013	htr13	cellular process	0.3545	0.132	1.284	0.207	-0.3495	0.144	-1.2805	0.15
1014	umuC	DNA metabolism	-0.255	0.271	-1.2135	0.4445	-0.02	0.1495	-0.012	0.6045
1015	vng1015	unknown	0.1125	0	1.082	0.681	-0.1665	0	-1.122	0.495
1017	vng1017	unknown	0.1355	0.4655	1.1155	0.032	0.2885	0.5505	1.307	0.263
1018	adh3	general function prediction only	-0.4275	0.104	-1.349	0.3505	-0.053	0.209	-1.04	0.599
1020	vng1020	carbohydrate and lipid metabolism	0.14	0.1815	1.107	0.6385	0.368	0.276	1.3185	0.4225
1021	vng1021	unknown	-0.6495	0.088	-1.572	0.0035	0.0705	0.072	1.0515	0.691
1023	vng1023	amino acid metabolism	-0.6075	0.1615	-1.5335	0.0925	-0.0295	0.0715	-0.021	0.721
1024	vng1024	cofactor and secondary metabolites	-0.231	0.0555	-1.175	0.1915	0.404	0.108	1.3275	0.043
1025	vng1025	unknown	-1.092	0.0885	-2.1625	0.074	0.5745	0.0595	1.4915	0.3425
1026	vng1026	unknown	-0.5315	0.171	-1.457	0.428	0.167	0.129	1.129	0.771
1027	tpiA	carbohydrate and lipid metabolism	-0.855	0.4795	-1.918	0.011	0.6175	1.019	2.012	0.3575
1029	mbf1	transcription and regulation	0.288	0.061	1.2235	0.1515	-0.0365	0.162	-1.0265	0.4485
1030	pgsA	carbohydrate and lipid metabolism	0.0975	0.233	1.074	0.8845	0.1115	0.2005	1.089	0.7635
1031	vng1031	nucleotide metabolism	-0.1205	0.137	-1.091	0.648	-0.0615	0.1325	-1.047	0.8425
1033	hisC1	amino acid metabolism	-0.2865	0.051	-1.2205	0.353	-0.011	0.113	-1.0085	0.79
1034	vng1034	unknown	0.548	0.175	1.473	0.559	-0.005	0.1425	-0.006	0.807
1035	tdl	amino acid metabolism	-0.081	0.313	-1.0725	0.4115	0.1205	0.838	1.1985	0.0975
1036	vng1036	unknown	0.0955	0.0905	1.071	0.7765	-0.2045	0.1585	-1.161	0.6785
1037	hpcE	cofactor and secondary metabolites	-0.2545	0.191	-1.203	0.524	0.5685	0.1295	1.4895	0.089
1038	vng1038	unknown	-0.186	0.055	-1.138	0.356	0.156	0.098	1.117	0.463
1039	vng1039	unknown	0.056	0.245	1.0495	0.5175	0.4305	0.231	1.3655	0.1805
1041	vng1041	unknown	0.0425	0.461	1.028	0.676	0.234	0.278	1.204	0.6675
1042	vng1042	unknown	0.3785	0.005	1.3	0.1425	-0.072	0.018	-1.051	0.714
1046	vng1046	unknown	-0.0235	0.0765	-0.0175	0.7745	0.305	0.1305	1.2405	0.257
1047	vng1047	unknown	-0.034	0.167	-0.026	0.903	-0.2975	0.154	-1.2375	0.693
1048	udg1	nucleotide metabolism	-0.2635	0.205	-1.2135	0.397	0.298	0.129	1.2345	0.248
1050	vng1050	unknown	-1.468	1.762	-5.5395	0.3515	1.9515	2.205	10.7215	0.2555
1052	vng1052	unknown	0.8485	0	1.801	0	-0.7705	0	-1.7065	0
1053	gtl	general function prediction only	0.4175	0.1585	1.3455	0.532	0.14	0.3975	1.1215	0.569
1054	ptp	transport	0.112	0.3485	1.114	0.623	0.1175	0.328	1.096	0.7345
1055	graD4	nucleotide metabolism	0.0935	0.0735	1.0685	0.7065	0.005	0.08	0.0035	0.7255
1056	vng1056	unknown	0.4045	0.139	1.33	0.4805	-0.0675	0.168	-1.049	0.6955
1057	vng1057	unknown	0.415	0.25	1.3545	0.4945	0.045	0.1165	1.034	0.7355
1058	vng1058	unknown	0.8695	0.437	1.918	0.3495	0.0925	0.421	1.1005	0.5735
1059	gyf	general function prediction only	0.686	0.3615	1.6685	0.6975	-0.2345	0.4675	-1.2275	0.792
1060	vng1060	unknown	-0.6895	0.4205	-1.679	0.1865	0.841	0.0985	1.796	0.0045
1062	rfbQ	carbohydrate and lipid metabolism	-0.258	0.1515	-1.2025	0.7885	0.1785	0.0635	1.1325	0.666
1063	vng1063	unknown	-0.01	0.496	0.0015	0.098	0.746	0.2065	1.695	0.0065
1064	vng1064	unknown	1.0965	0	2.142	0	1.174	0	2.3305	0
1065	vng1065	cofactor and secondary metabolites	0.796	0.289	1.7795	0.3835	0.3435	0.743	1.4205	0.436
1066	vng1066	unknown	0.179	0.262	1.151	0.8415	-0.0695	0.193	-1.054	0.766
1067	exoM	cellular process	0.2745	0.113	1.214	0.68	0.0145	0.078	0.01	0.856
1068	tot	general function prediction only	-0.0985	0.1975	-1.08	0.683	0.119	0.0665	1.088	0.78
1069	vng1069	unknown	-0.1705	0.123	-1.133	0.2025	0.2085	0.0465	1.1565	0.272
1070	gpdA1	carbohydrate and lipid metabolism	-0.636	0.2545	-1.579	0.028	0.3375	0.4395	1.3195	0.307
1071	cinR	transcription and regulation	0.428	0.039	1.3465	0.034	-0.087	0.093	-1.0645	0.604
1073	lfl1	cofactor and secondary metabolites	0.057	0.082	1.0415	0.7225	-0.535	0.1235	-1.454	0.07
1074	ykfB2	cofactor and secondary metabolites	-0.3345	0.12	-1.2655	0.5615	-0.3505	0.1825	-1.2895	0.4885
1075	menA	cofactor and secondary metabolites	-0.2545	0.149	-1.1995	0.4305	-0.29	0.24	-1.2395	0.363
1077	opuD	transport	-0.038	0.144	-0.03	0.705	-0.2095	0.3025	-1.177	0.5475
1079	menB	cofactor and secondary metabolites	-0.2415	0.2585	-1.2015	0.784	-0.047	0.1455	-1.035	0.8015
1081	menD	cofactor and secondary metabolites	0.3465	0.2355	1.2895	0.396	-0.264	0.457	-1.2655	0.507
1083	menF	cofactor and secondary metabolites	0.3365	0.1095	1.2665	0.111	-0.89	0.2865	-1.8925	0
1084	yuiH	general function prediction only	0.557	0.2585	1.4975	0.2475	-0.6105	0.0695	-1.531	0.0555
1085	vng1085	unknown	0.1055	0.0395	1.0765	0.539	0.2435	0.072	1.1855	0.1795
1086	vng1086	unknown	0.295	0.087	1.229	0.132	-0.1225	0.0585	-1.0895	0.4925
1087	vng1087	unknown	0.25	0.248	1.2095	0.616	-0.014	0.459	0.035	0.387
1088	vng1088	unknown	0.113	0.028	1.082	0.576	-0.214	0.063	-1.1615	0.2905
1089	purA	nucleotide metabolism	0.212	0.4555	1.179	0.125	-0.335	0.5335	-1.3145	0.046
1090	vng1090	unknown	0.932	0.038	1.9085	0	-0.52	0.038	-1.435	0.0045
1092	vng1092	unknown	0.1575	0.044	1.1165	0.376	-0.573	0.0805	-1.4905	0.002
1093	vng1093	unknown	0.005	0.092	0.0045	0.652	-0.52	0.0745	-1.436	0.0045
1094	vng1094	unknown	-0.107	0.532	-1.103	0.4365	0.0675	0.4515	1.071	0.33
1095	vng1095	unknown	-0.1035	0.117	-1.0775	0.928	0.225	0.133	1.174	0.732
1096	arlR9	transcription and regulation	-0.112	0.1175	-1.0845	0.6675	0.125	0.199	1.094	0.449
1097	cysS	translation	0.2875	0.125	1.225	0.2745	-0.3755	0.22	-1.3125	0.196
1099	vng1099	unknown	-0.9345	0.908	-2.2315	0.015	0.6935	0.9365	1.867	0
1100	vng1100	cofactor and secondary metabolites	0.2885	0.104	1.2245	0.331	-0.878	0.034	-1.842	0.026
1101	vng1101	unknown	-0.118	0.2135	-1.092	0.3715	0.278	0.17	1.225	0.28
1103	rpl12p	translation	0.773	0.021	1.71	0	-0.524	0.0575	-1.439	0.0035
1104	rpl10p	translation	0.3885	0.305	1.337	0.32	-0.467	0.1345	-1.3895	0.0335
1105	rpl1p	translation	0.3105	0.621	1.2695	0	-0.1575	0.839	-1.056	0
1108	rpl11p	translation	0.3295	0.28	1.2785	0.301	-0.2335	0.1225	-1.1805	0.394
1110	vng1110	unknown	0.053	0.132	0.0405	0.9005	-0.1835	0.1055	-1.141	0.749
1111	drg	translation	-0.0745	0.2825	-1.0695	0.3725	-0.0325	0.3875	-0.0125	0.097
1112	vng1112	unknown	0.008	0.156	-0.0005	0.871	0.376	0.4005	1.3475	0.5435
1114	glo1	amino acid metabolism	0.27	0.069	1.2075	0.1655	-0.045	0.243	-0.032	0.2375
1115	vng1115	unknown	0.387	0.0845	1.311	0.1975	0.519	0.0575	1.435	0.047
1117	vng1117	unknown	-0.336	0.324	-1.298	0.8635	-0.041	0.3045	-1.032	0.8215
1118	lds	translation	-0.0795	0.2	-1.0635	0.713	-0.352	0.241	-1.297	0.6845
1119	vng1119	unknown	-0.2255	0.0345	-1.1695	0.2845	-0.3045	0.0645	-1.236	0.159
1120	vng1120	unknown	0.5285	0.1095	1.447	0.02	-0.624	0.1045	-1.5455	0.0025
1121	aspC2	amino acid metabolism	-0.1655	0.1865	-1.1325	0.8995	0.3115	0.37	1.2875	0.78
1123	aclR1	transcription and regulation	0.4395	0.221	1.371	0.16	-0.5325	0.1545	-1.4545	0.033
1125	korB	energy metabolism	1.247	0.0785	2.378	0	-1.4955	0.0685	-2.823	0
1128	korA	energy metabolism	1.122	0.0595	2.18	0	-1.561	0.0585	-2.9545	0
1130	vng1130	unknown	0.8535	0	1.8075	0.04	-1.031	0	-2.044	0.0035
1131	mrp	cellular process	0.4685	0.3035	1.415	0.2395	-0.4045	0.3815	-1.368	0.1955
1132	rps13p	translation	0.7375	0.058	1.669	0	-0.7965	0.041	-1.7385	0
1133	rps4p	translation	0.663	0.078	1.586	0.001	-0.857	0.087	-1.8155	0
1134	rps11p	translation	0.714	0.0525	1.6415	0	-0.8765	0.058	-1.8375	0
1136	rpb3	transcription and regulation	0.7515	0.135	1.6905	0	-0.8065	0.1375	-1.758	0.0015
1137	rpl18e	translation	0.3925	0.1345	1.32	0.3905	-0.4815	0.269	-1.421	0.343
1138	rpl13p	translation	0.253	0.1965	1.2035	0.393	-0.785	0.1375	-1.732	0.0005
1139	rps9p	translation	0.1105	0.008	1.08	0.529	-0.8785	0.0815	-1.842	0
1140	rpoN	transcription and regulation	0.4235	0	1.341	0.02	-0.746	0	-1.678	0
1141	rpoK	transcription and regulation	0.118	0.0075	1.086	0.5205	-0.8845	0.0455	-1.8505	0
1142	eno	carbohydrate and lipid metabolism	0.023	0.2885	0.017	0.259	-1.0655	0.1285	-2.103	0
1143	rps2p	translation	0.6265	0.0515	1.5445	0.0075	-0.711	0.1665	-1.649	0.003
1144	vng1144	unknown	-0.156	0.0875	-1.117	0.428	-0.173	0.2305	-1.141	0.3615
1145	mvk	carbohydrate and lipid metabolism	0.105	0.1555	1.079	0.571	0.4465	0.2755	1.39	0.3005
1148	argB	amino acid metabolism	-0.482	0.0265	-1.3965	0.009	0.007	0.069	0.005	0.715
1149	hym	general function prediction only	0.2105	0.3055	1.17	0.139	-0.2765	0.129	-1.2175	0.1665
1150	idsA	cofactor and secondary metabolites	0.391	0.0575	1.313	0.124	-0.444	0.1735	-1.37	0.099
1151	vng1151	unknown	0.2885	0.2125	1.2345	0.8415	-0.211	0.3205	-1.2115	0.7585
1153	gltS	translation	-0.3315	0.332	-1.2845	0.711	0.089	0.1325	1.065	0.82
1154	vng1154	unknown	0.5015	0.172	1.4265	0.3125	0.553	0.1865	1.482	0.193
1156	afa	cellular process	-0.413	0.293	-1.359	0.276	0.025	0.337	1.0335	0.4195
1157	rphs6	translation	1.1095	0.021	2.1585	0	-0.5395	0.0645	-1.4545	0.004
1158	rps28e	translation	0.935	0	1.912	0	-0.623	0	-1.54	0.0005
1159	rpl24e	translation	0.8155	0.065	1.763	0.003	-0.418	0.019	-1.336	0.0435
1160	ndk	nucleotide metabolism	0.8005	0.0775	1.7465	0	0.1065	0.358	1.082	0.0405
1162	vng1162	unknown	0.0735	0.232	1.0605	0.912	-0.2765	0.2555	-1.2305	0.8395
1163	hemK	cofactor and secondary metabolites	-1.7035	1.587	-5.436	0.26	1.9075	1.5475	6.344	0.023
1164	vng1164	unknown	0.0665	0.188	0.0525	0.8485	-0.235	0.1605	-1.1855	0.763
1165	ksgA	translation	0.0595	0.1035	1.044	0.874	-0.159	0.1345	-1.123	0.718
1168	vng1168	translation	0.2895	0.182	1.232	0.277	-0.229	0.073	-1.1735	0.231
1169	rpb4	transcription and regulation	0.728	0.1865	1.6725	0.3135	-0.3215	0.2175	-1.265	0.5775
1170	rpl21e	translation	0.786	0.0315	1.725	0.0015	-0.1245	0.064	-1.091	0.541
1172	metB	amino acid metabolism	-0.1725	0.07	-1.1305	0.702	0.145	0.033	1.106	0.709
1173	eef1b	translation	0.3035	0	1.234	0.075	-0.0035	0	-0.0025	0.9835
1174	nop58	translation	0.004	0.6155	-1.0315	0.352	0.302	0.6235	1.3695	0.492
1175	phoR	cellular process	-0.8235	0.102	-1.7735	0.0015	-0.2295	0.074	-1.1745	0.262
1176	fib	translation	-0.104	0.099	-1.0775	0.699	0.02	0.2165	1.015	0.455
1178	vng1178	unknown	0.057	0	0.042	0.9595	-0.4995	0	-1.4145	0.7835
1179	aclR2	transcription and regulation	-0.0905	0.252	-1.078	0.7315	-0.13	0.14	-1.099	0.7305
1180	msrA	cellular process	0.302	0.0915	1.235	0.182	-0.41	0.175	-1.3385	0.1255
1181	flaA1b	cellular process	-0.4575	0.6875	-1.506	0.1165	0.1315	0.502	1.1385	0.1855
1182	vng1182	unknown	0.1515	0.054	1.1115	0.774	-0.1145	0.097	-1.086	0.784
1183	vng1183	unknown	-0.094	0	-1.068	0.604	-0.1015	0	-1.073	0.582
1184	nirJ	cofactor and secondary metabolites	0.265	0.2185	1.2165	0.6695	0.1175	0.221	1.094	0.62
1185	pqqE	cofactor and secondary metabolites	1.008	0.304	2.055	0.0705	1.156	0.326	2.314	0.0115
1187	pan1	energy metabolism	-0.1115	0.098	-1.0825	0.8315	0.2085	0.188	1.1655	0.6875
1188	hcpD	energy metabolism	0.2795	0.01	1.215	0.189	0.009	0.0325	0.0065	0.8025
1189	vng1189	unknown	-0.259	0	-1.198	0.16	0.109	0	1.0785	0.532
1190	sod1	cellular process	0.5815	0	1.497	0.0005	-0.0855	0	-1.0615	0.604
1191	acd3	carbohydrate and lipid metabolism	-0.098	0.132	-1.074	0.847	-0.035	0.129	-0.025	0.8095
1193	hik1	cellular process	-0.832	1.051	-2.456	0.2175	0.867	1.127	2.675	0.233
1194	vng1194	unknown	-0.038	0.017	-1.0275	0.795	0.167	0.03	1.123	0.3325
1196	vng1196	unknown	-0.24	0	-1.181	0.164	0.3215	0	1.2495	0.0665
1197	bcp	cellular process	0.557	0.1665	1.483	0.241	-0.488	0.154	-1.412	0.215
1198	vng1198	energy metabolism	0.073	0.34	1.076	0.7155	-0.077	0.1525	-1.0575	0.8
1200	vng1200	unknown	0.4225	0.584	1.447	0.36	0.815	0.482	1.86	0.183
1201	fucA	carbohydrate and lipid metabolism	-0.271	0.739	-1.3205	0.02	0.148	0.822	1.1815	0.002
1202	vng1202	unknown	0.0815	0.183	0.057	0.794	0.003	0.2545	1.01	0.6395
1204	gdhA2	amino acid metabolism	-0.34	0.2775	-1.29	0.3505	-0.0085	0.128	-0.0055	0.7105
1205	eac	nucleotide metabolism	0.083	0.3305	1.078	0.3235	-0.17	0.235	-1.1335	0.308
1207	bolR4	transcription and regulation	-0.0595	0.25	-1.043	0.6525	0.168	0.2765	1.1395	0.641
1208	hutU	amino acid metabolism	-0.211	0.2695	-1.1775	0.669	0.0385	0.177	0.0295	0.6315
1209	hutG	amino acid metabolism	-0.3095	0.174	-1.249	0.564	-0.0425	0.179	-0.041	0.76
1211	hutI	amino acid metabolism	0.057	0.656	0.051	0.201	0.86	0.4015	1.889	0.112
1212	hutH	amino acid metabolism	-0.2565	0.1435	-1.201	0.607	0.2265	0.2375	1.1915	0.598
1213	exo	DNA metabolism	1.51	0.1165	2.8585	0	-1.3815	0.075	-2.6115	0
1214	vng1214	unknown	0.142	0.1345	1.1085	0.597	0.058	0.232	1.0475	0.4785
1215	pai1	transcription and regulation	-0.2165	0.288	-1.1805	0.8135	0.019	0.124	0.0185	0.9285
1216	pgk	carbohydrate and lipid metabolism	-0.1485	0.1385	-1.1145	0.863	0.012	0.12	0.008	0.7235
1218	vng1218	unknown	0.0085	0.0995	0.0065	0.745	-0.125	0.2175	-1.1015	0.6555
1219	urk	nucleotide metabolism	0.2405	0.2185	1.196	0.5845	0.1595	0.232	1.1245	0.497
1220	vng1220	unknown	0.2895	0.2965	1.2445	0.2045	-0.252	0.0805	-1.194	0.24
1224	orc8	DNA metabolism	0.2155	0.1785	1.1705	0.615	-0.2275	0.266	-1.1935	0.772
1226	vng1226	unknown	0.3055	0	1.236	0.3375	0.7675	0	1.7045	0.035
1227	vng1227	unknown	0.0965	0.059	1.07	0.85	-0.4115	0.1125	-1.335	0.349
1228	urg2	DNA metabolism	0.0805	0.128	1.06	0.616	-0.0315	0.0845	-1.0225	0.729
1229	vng1229	transcription and regulation	0.0375	0.2205	1.029	0.836	0.0745	0.1055	1.0555	0.893
1230	aroC	amino acid metabolism	-0.2445	0.082	-1.187	0.3075	-0.2115	0.1105	-1.1615	0.388
1232	psc	amino acid metabolism	0.0405	0.32	1.037	0.4615	0.21	0.3055	1.1815	0.5285
1233	pepQ2	amino acid metabolism	-0.4675	0.0355	-1.3835	0.11	0.412	0.048	1.3325	0.083
1234	hik2	cellular process	-0.4645	0.284	-1.4085	0.5715	0.229	0.2325	1.188	0.689
1235	vng1235	amino acid metabolism	-0.4545	0.097	-1.374	0.2545	0.095	0.3755	1.087	0.2065
1236	vng1236	unknown	-0.2	0.192	-1.1595	0.59	0.052	0.191	1.0445	0.649
1237	aclR3	transcription and regulation	0.0565	0.137	1.043	0.7755	-0.012	0.221	-0.0095	0.6085
1238	vng1238	unknown	-1.791	1.0235	-4.541	0	2.7865	1.2155	10.1045	0
1239	vng1239	unknown	0.355	0.14	1.287	0.103	0.384	0.0445	1.3055	0.0265
1240	yhdG	transport	-3.874	0.454	-15.472	0	3.8105	0.301	14.584	0
1241	surE	general function prediction only	-0.3425	0	-1.2675	0.046	0.017	0	0.012	0.8295
1244	vng1244	amino acid metabolism	0.851	0.0795	1.8125	0.4535	-0.0985	0.157	-1.0765	0.797
1245	vng1245	amino acid metabolism	0.434	0.408	1.406	0.349	-0.551	0.3935	-1.522	0.1655
1246	vng1246	unknown	0.5085	0.1035	1.426	0.1265	-0.063	0.262	-1.0445	0.4545
1247	ybhF	transport	-0.3315	0.1895	-1.2695	0.3945	-0.0135	0.16	-0.0085	0.6465
1249	vng1249	unknown	-0.0225	0.1325	-1.016	0.887	0.4625	0.1785	1.3915	0.6395
1250	vng1250	unknown	-0.1475	0.135	-1.1105	0.599	0.397	0.14	1.323	0.176
1251	helA	DNA metabolism	-0.5465	0.142	-1.468	0.0395	-0.0265	0.0645	-1.0195	0.762
1252	yhcR	general function prediction only	-0.077	0.1735	-1.059	0.776	-0.1255	0.2685	-1.1065	0.7115
1253	rfa7	unknown	-0.5755	0.0555	-1.4915	0.7195	-0.3985	0.184	-1.3365	0.672
1255	rfa2	DNA metabolism	-0.028	0.0955	-1.02	0.7915	0.246	0.2805	1.212	0.605
1256	ribG	cofactor and secondary metabolites	-0.9775	0.742	-2.2045	0.234	1.1235	0.608	2.357	0.105
1257	vng1257	unknown	0.1745	0.092	1.132	0.573	0.042	0.166	1.034	0.606
1259	trxB2	nucleotide metabolism	0.006	0.064	0.004	0.7545	-0.0265	0.077	-0.0195	0.6785
1260	vng1260	unknown	0.0245	0.1145	0.02	0.778	-0.055	0.0615	-1.04	0.809
1261	vng1261	unknown	0.4545	0.0145	1.371	0.0085	0.234	0.0185	1.1765	0.1595
1262	eif2b	translation	0.7025	0.0265	1.628	0.0085	-0.1705	0.1415	-1.1305	0.556
1263	vng1263	unknown	0.7425	0.4735	1.7645	0.0605	-0.147	0.0865	-1.1095	0.444
1264	vng1264	unknown	0.055	0.0595	1.04	0.7785	0.9725	0.1685	1.9755	0
1266	ogg	DNA metabolism	0.0235	0.1565	1.019	0.6375	-0.249	0.2315	-1.205	0.4905
1268	vng1268	unknown	-0.3225	0.149	-1.258	0.213	0.414	0.078	1.335	0.0505
1270	vng1270	unknown	0.218	0.746	0.407	0.915	-0.2245	0.274	-1.1945	0.9055
1271	vng1271	unknown	0.3685	0.5235	1.399	0.8685	0.159	0.382	1.152	0.804
1272	vng1272	unknown	-0.4895	0.3165	-1.441	0.337	-0.254	0.111	-1.1965	0.4785
1273	moaC	cofactor and secondary metabolites	0.713	0.4385	1.712	0.22	0.12	0.448	1.1305	0.169
1275	hflX2	cellular process	-0.4075	0.707	-1.5075	0.442	0.444	0.9435	1.7095	0.3055
1276	vng1276	translation	0.2175	0.0645	1.1645	0.3315	-0.317	0.131	-1.2515	0.1635
1279	vng1279	translation	0.1995	0.371	1.181	0.5875	-0.5865	0.4105	-1.5835	0.532
1280	vng1280	cofactor and secondary metabolites	0.096	0.13	1.072	0.711	-0.0715	0.162	-1.0545	0.7095
1281	vng1281	translation	0.466	0.084	1.384	0.1425	0.218	0.0715	1.167	0.381
1282	trkA5	transport	-0.428	0.6465	-1.512	0.5945	0.5125	0.629	1.6355	0.6045
1283	vng1283	unknown	-0.5365	0.4865	-1.5415	0.913	0.0135	0.127	0.0105	0.902
1284	trkH1	transport	-0.125	0.3175	-1.107	0.553	0.03	0.138	1.023	0.664
1285	aclR4	transcription and regulation	-0.134	0.3245	-1.1215	0.559	-0.0355	0.554	-1.0585	0.482
1287	vng1287	translation	0.1255	0.0915	1.0945	0.699	-0.0955	0.0985	-1.0705	0.789
1289	vng1289	unknown	0.102	0	1.073	0.7905	-0.2335	0	-1.176	0.4035
1291	vng1291	unknown	0.056	0.457	1.041	0.1865	-0.4285	0.114	-1.351	0.139
1292	vng1292	unknown	0.936	0.0455	1.9145	0	0.108	0.0995	1.08	0.5975
1294	slyD	cellular process	0.338	0.19	1.275	0.121	-0.1895	0.2565	-1.153	0.17
1295	vng1295	unknown	0.228	0.0965	1.1745	0.6605	-0.017	0.1415	-0.014	0.7275
1296	vng1296	nucleotide metabolism	-0.0285	0.0715	-1.0205	0.8675	-0.458	0.138	-1.3805	0.214
1297	metK	amino acid metabolism	1.5135	0.4195	2.977	0.0135	-1.7055	0.1785	-3.2865	0.0045
1299	thiI	cofactor and secondary metabolites	0.0225	0.3345	1.021	0.493	0.1485	0.4265	1.144	0.465
1300	vng1300	unknown	-0.2585	0.633	-1.312	0.609	0.114	0.1605	1.089	0.7405
1301	cysK	amino acid metabolism	-0.2525	0.135	-1.1965	0.3465	-0.054	0.093	-1.04	0.6265
1302	vng1302	cellular process	-0.2765	0.0125	-1.2125	0.1305	-0.1375	0.1025	-1.1035	0.399
1303	vng1303	cellular process	-0.321	0.17	-1.259	0.475	-0.0935	0.2805	-1.076	0.535
1305	purD	nucleotide metabolism	0.212	0.243	1.176	0.7125	-0.271	0.2815	-1.2285	0.45
1306	sdhA	energy metabolism	-0.1765	0.393	-1.142	0.037	0.181	0.082	1.136	0.337
1308	sdhB	energy metabolism	-0.4075	0.394	-1.368	0.06	0.21	0.38	1.1675	0.0515
1309	sdhD	energy metabolism	-0.063	0.0345	-1.0455	0.716	-0.0865	0.115	-1.0645	0.5015
1310	sdhC	energy metabolism	-0.074	0.0515	-1.053	0.583	-0.205	0.082	-1.1545	0.269
1311	alkA	DNA metabolism	0.089	0.1955	1.0695	0.918	-0.186	0.1405	-1.149	0.925
1313	hbd2	carbohydrate and lipid metabolism	-0.6675	0.0885	-1.594	0.054	0.6565	0.271	1.6055	0.08
1314	vng1314	unknown	-2.7215	0.041	-6.5985	0	2.727	0.1175	6.6515	0
1315	vng1315	unknown	-2.0995	0	-4.3025	0	2.0545	0	4.31	0
1317	vng1317	unknown	0.0225	0.1285	0.019	0.781	0.3305	0.3495	1.2985	0.5855
1318	vng1318	unknown	0.3605	0.099	1.2885	0.4535	-0.1605	0.073	-1.1195	0.6425
1319	vng1319	unknown	-0.017	0.0445	-1.012	0.8815	-0.2075	0.0805	-1.1575	0.4365
1320	cbp	cellular process	-0.103	0.0925	-1.0765	0.6775	-0.099	0.23	-1.076	0.327
1323	vng1323	unknown	-0.3115	0.4155	-1.2915	0.4355	-0.1365	0.503	-1.1225	0.097
1324	vng1324	unknown	0.475	0.099	1.3945	0.0175	-0.723	0.0685	-1.653	0
1325	vng1325	nucleotide metabolism	0.0015	0.043	0.001	0.8865	-0.0935	0.117	-1.069	0.618
1326	vng1326	unknown	0.604	0.0305	1.5205	0.0005	-0.2205	0.137	-1.171	0.3055
1327	fprA	general function prediction only	0.16	0.037	1.118	0.5195	-0.563	0.1795	-1.49	0.0475
1329	vng1329	unknown	0.494	0.044	1.4105	0.1045	0.6145	0.1845	1.5455	0.0775
1330	vng1330	unknown	-2.014	0.992	-4.806	0.1255	2.223	1.0245	5.6995	0.009
1332	sod2	cellular process	-0.136	0	-1.1005	0.4585	1.053	0	2.077	0
1335	phr2	DNA metabolism	0.17	0.087	1.1275	0.4635	-0.808	0.139	-1.759	0.005
1336	vng1336	cofactor and secondary metabolites	-0.3545	0.296	-1.3075	0.4905	-0.0545	0.107	-1.0415	0.7665
1337	vng1337	unknown	-0.622	1.1055	-2.101	0.356	0.579	1.517	2.6015	0.0785
1339	lfl3	carbohydrate and lipid metabolism	-1.2325	0.0595	-2.352	0.0015	1.386	0.142	2.6265	0
1340	vng1340	unknown	-0.564	0.414	-1.549	0.2455	0.765	0.4705	1.784	0.154
1341	fabG	cofactor and secondary metabolites	-0.5465	0.0315	-1.461	0.0095	0.0995	0.094	1.0745	0.624
1342	mer	energy metabolism	-0.753	0.2945	-1.742	0.2035	0.6295	0.3875	1.6145	0.2335
1343	vng1343	unknown	0.0885	0.4485	1.0775	0.183	-0.4915	0.1405	-1.413	0.104
1344	dhpS	cofactor and secondary metabolites	-0.4815	0.755	-1.576	0.146	0.8075	0.9095	2.157	0.298
1345	vng1345	unknown	-0.0785	0.0625	-1.057	0.6705	-0.306	0.1085	-1.24	0.175
1347	spoU	translation	-1.4105	1.5565	-4.8635	0.2825	1.4665	1.6295	4.789	0.0675
1349	vng1349	carbohydrate and lipid metabolism	0.112	0.0655	1.0825	0.805	-0.184	0.0225	-1.1365	0.646
1350	vng1350	carbohydrate and lipid metabolism	0.4925	0.178	1.419	0.057	-0.83	0.1325	-1.7855	0
1351	aclR5	transcription and regulation	0.3445	0.516	1.279	0.1855	-0.1445	0.3765	-1.099	0.2845
1352	gatB1	translation	0.1515	0.158	1.1165	0.592	0.0955	0.2455	1.0735	0.4585
1353	vng1353	unknown	0.3665	0.4315	1.3505	0.6245	0.413	0.4275	1.402	0.5925
1355	vng1355	unknown	0.0215	0.012	0.0155	0.956	0.2555	0.1235	1.2045	0.6125
1356	fumC	energy metabolism	-0.3185	0.097	-1.251	0.3065	0.3425	0.093	1.271	0.1575
1357	balR	transcription and regulation	-0.3475	0.19	-1.286	0.3795	0.178	0.3195	1.158	0.5285
1359	rad2	DNA metabolism	-0.5025	0.4375	-1.4905	0.5235	0.3575	0.4835	1.3655	0.603
1360	vng1360	unknown	-0.117	0.1095	-1.0895	0.9375	-0.216	0.096	-1.1665	0.9075
1362	vng1362	unknown	0.077	0.1865	1.061	0.7375	0.066	0.174	0.052	0.72
1364	ocd2	amino acid metabolism	-0.092	0.076	-1.0675	0.554	0.036	0.0445	1.0255	0.774
1365	vng1365	unknown	0.012	0.1785	0.013	0.9205	-0.2495	0.1395	-1.196	0.7745
1366	vng1366	translation	0.1635	0.042	1.121	0.732	-0.248	0.029	-1.1885	0.5135
1367	srp19	cellular process	-0.5095	0.085	-1.4265	0.0055	0.0925	0.0755	1.0675	0.619
1369	hemV1	transport	-0.1405	0.033	-1.1025	0.4935	0.112	0.0745	1.082	0.592
1370	hemU	transport	-0.0635	0.107	-1.0475	0.8425	-0.4155	0.222	-1.3505	0.387
1371	hemV2	transport	-0.015	0.409	-0.0175	0.5455	0.388	1.0195	2.839	0.4595
1372	vng1372	unknown	-1.2985	0.631	-2.7085	0.001	0.701	1.3095	2.394	0.0925
1374	kinA1	cellular process	0.158	0.4385	1.1575	0.2235	-0.0475	0.482	-1.0565	0.4625
1375	hik3	cellular process	-0.3345	0.332	-1.298	0.507	0.176	0.314	1.157	0.6325
1376	vng1376	unknown	0.272	0.0725	1.209	0.351	-0.0065	0.103	-0.0055	0.6705
1377	asnC	transcription and regulation	0.0845	0.1995	1.0655	0.6935	0.213	0.2565	1.178	0.543
1379	suhB	carbohydrate and lipid metabolism	0.407	0	1.326	0.2185	-0.5265	0	-1.4415	0.0755
1380	vng1380	unknown	-2.2215	0.601	-5.0535	0	2.7935	0.372	7.2735	0
1381	vng1381	unknown	-0.1445	0	-1.1085	0.6505	0.5365	0	1.482	0.103
1382	vng1382	unknown	-1.0625	1.537	-3.7885	0.6175	0.9125	1.66	3.684	0.4985
1383	rad3a	DNA metabolism	-1.9915	2.276	-10.009	0.3765	1.8615	2.447	10.558	0.1945
1384	vng1384	unknown	0.1195	0.0175	1.087	0.513	-0.036	0.0785	-1.0265	0.6535
1385	yvoF	general function prediction only	0.035	0.1045	1.025	0.5805	-0.18	0.1845	-1.142	0.443
1387	vng1387	unknown	-0.8775	1.4545	-2.884	0.177	0.9695	0.6105	2.1625	0.1385
1388	vng1388	unknown	-0.138	0.313	-1.123	0.553	0.255	0.2215	1.208	0.603
1389	vng1389	unknown	0.381	0.1525	1.3095	0.1885	0.0945	0.298	1.0895	0.504
1390	tfl	transcription and regulation	-0.216	0.048	-1.1625	0.8255	0.2565	0.079	1.199	0.6375
1394	arlR10	transcription and regulation	0.125	0.2075	1.09	0.288	-0.0395	0.266	-1.0305	0.432
1395	htr9	cellular process	-0.28	0.203	-1.226	0.5575	0.216	0.3145	1.1895	0.565
1397	vng1397	unknown	-0.5605	1.273	-2.4545	0.402	0.9645	1.392	3.546	0.283
1398	act4	transcription and regulation	-0.1135	0.1935	-1.0905	0.5305	0.0555	0.075	1.0405	0.7675
1401	vng1401	unknown	-0.215	0.024	-1.1615	0.657	-0.1235	0.051	-1.0905	0.7085
1402	vng1402	unknown	0.085	0.1235	1.0645	0.8075	-0.1255	0.084	-1.0935	0.7565
1403	vng1403	unknown	-1.2355	0.882	-3.0155	0.206	0.8615	0.919	2.3065	0.2985
1404	vng1404	cellular process	0.2385	0.0865	1.182	0.2165	0.045	0.0965	1.033	0.599
1405	arlR	transcription and regulation	0.207	0.1275	1.1585	0.393	-0.3035	0.12	-1.239	0.1685
1406	rad25b	DNA metabolism	-0.52	0.462	-1.509	0.37	0.3815	0.628	1.4135	0.101
1407	vng1407	unknown	0.163	0.084	1.1215	0.73	-0.1345	0.1465	-1.103	0.611
1408	ush	nucleotide metabolism	-0.813	0.0765	-1.7595	0.096	0.931	0.318	1.9535	0.02
1409	vng1409	unknown	0.1925	0.2665	1.166	0.7625	0.176	0.573	1.2025	0.53
1410	vng1410	unknown	-0.306	0.1995	-1.248	0.3005	-0.2385	0.1795	-1.189	0.478
1412	vng1412	unknown	0.5215	0.005	1.4365	0.003	-0.311	0.064	-1.242	0.0785
1413	vng1413	unknown	-0.25	0.086	-1.1915	0.2065	-0.052	0.141	-1.04	0.5445
1414	glyA	amino acid metabolism	-0.4295	0.0165	-1.347	0.0255	0.0265	0.1435	1.0205	0.547
1416	folD	cofactor and secondary metabolites	0.5245	0.073	1.441	0.3315	-0.78	0.1605	-1.7275	0.0445
1417	vng1417	unknown	-0.145	0.2105	-1.1155	0.523	0.525	0.4775	1.5135	0.262
1418	vng1418	unknown	-1.579	1.7935	-6.569	0.486	1.8235	2.3315	12.197	0.39
1420	vng1420	unknown	-0.1525	0.1485	-1.117	0.5765	-0.054	0.1535	-1.043	0.762
1422	vng1422	unknown	-0.086	0.133	-1.0645	0.747	0.2335	0.2785	1.199	0.766
1423	vng1423	unknown	0.7055	0.128	1.641	0.1215	-0.122	0.385	-1.1185	0.477
1425	vng1425	unknown	-0.2065	0.0265	-1.154	0.7495	0.1375	0.077	1.102	0.778
1426	prlR3	transcription and regulation	0.493	0.028	1.4085	0.0315	-0.308	0.076	-1.2405	0.1685
1427	vng1427	unknown	0.404	0.138	1.3295	0.119	-0.0205	0.0735	-0.015	0.5995
1428	htlA	cellular process	0.49	0.2155	1.421	0.261	0.657	0.314	1.6135	0.136
1429	vng1429	unknown	0.6065	0.2465	1.546	0.213	0.426	0.3305	1.3835	0.2705
1431	vng1431	translation	-1.018	0.7365	-2.292	0.325	0.716	0.7105	1.811	0.2405
1432	dys	translation	0.0305	0.24	1.0225	0.4305	-0.1005	0.206	-1.0785	0.5205
1433	rps17e	translation	0.1005	0.221	1.082	0.285	0.0855	0.087	0.066	0.579
1435	asd	amino acid metabolism	0.558	0.2015	1.487	0.117	-0.463	0.478	-1.4405	0.1315
1437	serA2	amino acid metabolism	-0.2755	0	-1.2105	0.3015	0.057	0	1.0405	0.85
1438	arR11	transcription and regulation	0.5005	0.116	1.42	0.132	-0.144	0.069	-1.106	0.533
1440	vng1440	unknown	0.8475	0.2015	1.822	0.002	0.7635	0.2435	1.727	0.0185
1442	htr12	cellular process	-0.218	0.021	-1.1635	0.223	-0.7045	0.0715	-1.632	0
1444	hisD	amino acid metabolism	-0.0215	0.1215	-1.0175	0.736	-0.1585	0.087	-1.1185	0.5475
1446	vng1446	unknown	0.094	0.012	1.067	0.708	0.2455	0.037	1.186	0.2325
1447	vng1447	unknown	-0.47	0.0385	-1.388	0.4395	0.152	0.031	1.1115	0.8435
1448	vng1448	unknown	-0.001	0.131	-0.0015	0.807	-0.079	0.181	-1.059	0.547
1450	yfkN	cofactor and secondary metabolites	-0.3005	0.0275	-1.232	0.0835	0.3875	0.099	1.3145	0.057
1451	sstR1	transcription and regulation	0.1315	0.1255	1.1	0.7195	-0.055	0.1725	-1.041	0.6675
1452	eif2bd	translation	-0.06	0.356	-1.0525	0.281	-0.322	0.109	-1.255	0.233
1453	vng1453	unknown	0.066	0.287	1.0565	0.509	0.0745	0.357	1.0705	0.3675
1454	vng1454	unknown	-0.114	0.083	-1.084	0.86	-0.1555	0.324	-1.1235	0.502
1455	vng1455	unknown	0.1015	0.077	1.0745	0.7785	-0.1285	0.214	-1.1035	0.628
1456	vng1456	unknown	0.0885	0.152	1.0665	0.689	-0.1205	0.072	-1.0885	0.7095
1457	vng1457	unknown	-0.094	0.0565	-1.068	0.6745	-0.137	0.069	-1.101	0.468
1458	crtB1	carbohydrate and lipid metabolism	0.598	0	1.5145	0.1805	-0.229	0	-1.172	0.4395
1459	vng1459	unknown	0.2305	0	1.173	0.233	-0.5945	0	-1.5105	0.0015
1461	vng1461	unknown	0.411	0.043	1.3315	0.598	0.542	0.184	1.4715	0.4855
1462	cdc48a	cellular process	0.1355	0.2145	1.106	0.828	0.0415	0.2875	1.039	0.695
1463	blp	energy metabolism	0.5995	0.066	1.517	0.0785	-0.206	0.069	-1.155	0.4635
1464	bat	transcription and regulation	0.065	0.157	1.051	0.892	0.012	0.2345	0.0125	0.8655
1465	brp	energy metabolism	-0.1975	0.222	-1.1595	0.606	-0.1365	0.262	-1.114	0.4695
1466	vng1466	energy metabolism	0.2185	0.048	1.1645	0.6345	0.446	0.085	1.37	0.1485
1467	bop	energy metabolism	-0.103	0.059	-1.075	0.6735	0.267	0.081	1.206	0.3185
1468	vng1468	unknown	0.6925	0	1.623	0.039	-0.8355	0	-1.7925	0.0065
1470	pri	DNA metabolism	0.154	0.0425	1.113	0.5325	-0.3715	0.2655	-1.3155	0.1595
1471	agh	unknown	0.1145	0.111	1.086	0.52	-0.28	0.1175	-1.2185	0.1585
1472	cdc48b	cellular process	-0.5085	0.5685	-1.555	0.3155	0.3235	0.3615	1.2945	0.45
1473	vng1473	unknown	-0.0865	0.0085	-1.062	0.613	0.362	0.015	1.2855	0.0315
1474	est	general function prediction only	-0.4515	0.232	-1.384	0.2165	0.532	0.105	1.45	0.032
1475	vng1475	unknown	0.588	0.03	1.504	0.006	-0.9795	0.1135	-1.9805	0
1476	vng1476	unknown	0.4855	0.2325	1.418	0.1325	-0.9035	0.3005	-1.915	0.0005
1478	panB	cofactor and secondary metabolites	-0.2845	0.108	-1.2215	0.2755	0.1815	0.2185	1.147	0.4625
1479	vng1479	unknown	0.437	0	1.354	0.0295	-0.056	0	-1.0395	0.7515
1480	vng1480	unknown	0.172	0	1.127	0.9235	0.0145	0	0.0105	0.9605
1481	sat	amino acid metabolism	-0.0075	0.025	-0.005	0.835	-0.03	0.1315	-0.0235	0.5315
1482	acd5	carbohydrate and lipid metabolism	0.1525	0.067	1.113	0.591	-0.3895	0.092	-1.3125	0.1485
1483	mbf2	transcription and regulation	-0.4475	0.2095	-1.3775	0.1905	0.145	0.0775	1.1075	0.5745
1484	vng1484	unknown	-0.497	0.389	-1.454	0.271	0.1815	0.4715	1.183	0.437
1486	vng1486	unknown	-0.0075	0.0205	-0.006	0.9575	0.1325	0.109	1.099	0.746
1487	vng1487	unknown	0.1935	0.164	1.1515	0.5355	-0.399	0.1695	-1.3275	0.173
1488	boa2	transcription and regulation	0.14	0.23	1.107	0.589	0.2075	0.248	1.1725	0.593
1490	arlR12	transcription and regulation	1.0625	0.7355	2.304	0.0095	-1.031	0.5385	-2.1665	0.072
1492	vng1492	unknown	-0.078	0.213	-1.062	0.8735	-0.1885	0.304	-1.162	0.727
1493	purF	nucleotide metabolism	0.2085	0.2075	1.1695	0.584	-0.304	0.305	-1.26	0.2335
1494	rpl37e	translation	0.308	0.036	1.2395	0.124	-0.0455	0.0445	-0.033	0.66
1496	snp	transcription and regulation	0.0425	0.3705	0.027	0.203	0.1295	0.078	1.0955	0.526
1497	vng1497	unknown	-0.1355	0.248	-1.12	0.8115	-0.3265	0.1205	-1.2605	0.468
1498	celM	carbohydrate and lipid metabolism	-0.0495	0	-0.036	0.928	-0.071	0	-0.053	0.7235
1500	vng1500	unknown	0.7475	0.0315	1.6795	0	-0.705	0.046	-1.6315	0
1501	hel	DNA metabolism	-0.6115	0.8305	-1.837	0.393	0.424	0.6985	1.5525	0.395
1503	vng1503	unknown	-1.4605	1.376	-4.287	0.2525	1.2555	1.329	3.6395	0.327
1505	htr10	cellular process	-0.0995	0.0895	-1.074	0.825	-0.009	0.0945	-0.006	0.7615
1506	pelA	cellular process	0.021	0.339	0.0135	0.4225	0.113	0.4935	1.1405	0.351
1508	snp2	transcription and regulation	0.2605	0.234	1.214	0.7395	-0.222	0.2265	-1.1795	0.561
1510	act5	transcription and regulation	0.3075	0.1045	1.241	0.3245	-0.5375	0.2545	-1.477	0.11
1511	arj2	DNA metabolism	0.3205	0.073	1.2505	0.1335	-0.46	0.0535	-1.3765	0.019
1513	vng1513	unknown	0.016	0	0.0115	0.957	0.162	0	1.1195	0.5395
1514	vng1514	unknown	-0.072	0.1785	-1.0565	0.7635	0.0005	0.0655	-0.0005	0.8925
1515	tdk	nucleotide metabolism	0.5105	0.051	1.4265	0.2485	0.0575	0.2015	0.052	0.558
1518	vng1518	cellular process	0.064	0.0445	1.0465	0.8255	-0.0685	0.136	-1.0535	0.689
1519	vng1519	unknown	0.2485	0.0555	1.189	0.247	-0.4975	0.0425	-1.4125	0.0125
1520	mutY	DNA metabolism	-0.212	0.4965	-1.213	0.3695	0.383	0.33	1.328	0.307
1523	htr8	cellular process	-0.794	0.0655	-1.7375	0.029	0.21	0.0975	1.1595	0.433
1524	gabT2	amino acid metabolism	-0.24	0.158	-1.1875	0.3345	-0.0535	0.094	-1.039	0.624
1525	vng1525	unknown	-0.0925	0.416	-1.06	0.2245	0.6305	0.2325	1.5705	0.009
1526	trp7	transport	-0.261	0.372	-1.236	0.668	0.6825	0.204	1.6235	0.2575
1528	nac	transport	0.9565	0.168	1.9545	0.4045	-0.9335	0.561	-2.084	0.421
1529	mmdA	carbohydrate and lipid metabolism	0.2445	0.415	1.1935	0.0685	-0.0005	0.3075	-0.0035	0.2325
1530	vng1530	unknown	0.3285	0.133	1.261	0.792	-0.1525	0.065	-1.1135	0.844
1532	acc	carbohydrate and lipid metabolism	0.158	0.3775	1.126	0.086	0.455	0.4075	1.42	0.1245
1533	vng1533	unknown	-0.068	0.1515	-1.0505	0.683	0.509	0.241	1.445	0.249
1534	birA	transcription and regulation	0.051	0.587	1.0545	0.031	-0.125	0.289	-1.104	0.281
1536	vng1536	cellular process	0.35	0.078	1.277	0.1975	0.079	0.1265	1.0595	0.575
1537	vng1537	unknown	-0.159	0.438	-1.1645	0.446	-0.0705	0.07	-1.052	0.8385
1538	vng1538	unknown	-0.739	0.966	-2.132	0.4645	0.5335	1.0555	1.925	0.257
1540	ywfD	general function prediction only	-0.321	0.114	-1.253	0.418	-0.223	0.0875	-1.1725	0.563
1541	sucC	energy metabolism	-0.5905	0.198	-1.5205	0.0215	0.4545	0.155	1.3785	0.0535
1542	sucD	energy metabolism	-0.312	0.216	-1.255	0.3165	0.5395	0.147	1.4625	0.0145
1543	zim	DNA metabolism	0.1625	0.107	1.1235	0.7305	0.1855	0.15	1.1445	0.6735
1544	clc	transport	0.087	0.171	1.067	0.8105	-0.0375	0.133	-1.0275	0.7895
1546	vng1546	unknown	0.0625	0.108	1.046	0.6045	0.0045	0.1065	0.0045	0.737
1547	vng1547	unknown	-1.696	0.023	-3.242	0	2.6195	0.0665	6.285	0
1548	calR	transcription and regulation	-0.3275	0.164	-1.2635	0.4355	0.045	0.145	0.0335	0.653
1550	cbiT	cofactor and secondary metabolites	-1.333	0.016	-2.5195	0	1.2125	0.1015	2.324	0
1551	cbiL	cofactor and secondary metabolites	-0.8405	0	-1.793	0	0.86	0	1.816	0
1553	cbiF	cofactor and secondary metabolites	-1.3545	0.009	-2.559	0	1.0985	0.0755	2.1445	0
1554	cbiG	cofactor and secondary metabolites	-1.463	0.416	-2.8665	0	0.8315	0.278	1.8105	0.0075
1555	cobH	cofactor and secondary metabolites	-1.5285	0.0585	-2.889	0	1.1165	0.1395	2.18	0
1557	cbiH	cofactor and secondary metabolites	-1.507	0.085	-2.8475	0	1.146	0.122	2.222	0
1558	vng1558	unknown	-1.9035	0	-3.741	0	1.131	0	2.191	0
1559	vng1559	unknown	-1.482	0.284	-2.85	0.003	1.1175	0.2025	2.1945	0
1561	vng1561	cofactor and secondary metabolites	-1.4475	0.1095	-2.7365	0.004	1.0805	0.134	2.124	0.002
1562	vng1562	unknown	-0.8095	0.1655	-1.7665	0.001	0.549	0.234	1.486	0.045
1564	vng1564	unknown	-0.8885	0.348	-1.9125	0.3555	0.4075	0.185	1.3435	0.4045
1565	hmcA	cofactor and secondary metabolites	-0.2775	0.163	-1.2205	0.435	-0.051	0.206	-1.0385	0.423
1566	cobN	cofactor and secondary metabolites	-1.19	0.26	-2.3205	0.0005	0.428	0.0965	1.3485	0.084
1567	cbiC	cofactor and secondary metabolites	-0.7035	0.1215	-1.6375	0.0065	0.0925	0.387	1.087	0.0925
1568	cbiJ	cofactor and secondary metabolites	-0.5245	0.156	-1.4475	0.097	0.3865	0.2645	1.3285	0.2865
1570	vng1570	unknown	-0.7105	0.287	-1.6685	0.02	0.556	0.1115	1.475	0.0035
1572	vng1572	cofactor and secondary metabolites	-0.529	0.0205	-1.4435	0.0285	-0.1015	0.017	-1.074	0.6855
1573	cbiA	cofactor and secondary metabolites	0.059	0.272	1.0455	0.4395	0.069	0.5345	1.0465	0.316
1574	cobI	cofactor and secondary metabolites	-0.414	0.246	-1.3505	0.6325	-0.2615	0.279	-1.221	0.7145
1576	cbiP	cofactor and secondary metabolites	-0.4385	0.1225	-1.3615	0.546	-0.373	0.121	-1.301	0.5505
1577	vng1577	unknown	-0.432	0.2855	-1.3765	0.439	-0.0865	0.0935	-1.0635	0.636
1578	vng1578	cofactor and secondary metabolites	-0.229	0.522	-1.226	0.3555	0.1835	0.31	1.1625	0.5055
1580	vng1580	cofactor and secondary metabolites	-0.3035	0.136	-1.2475	0.8975	-0.1245	0.165	-0.106	0.9365
1581	vng1581	cofactor and secondary metabolites	-0.3035	0.0605	-1.2365	0.51	-0.32	0.115	-1.253	0.4915
1582	hisC2	cofactor and secondary metabolites	0.1545	0.2035	1.122	0.5355	-0.2085	0.1415	-1.1615	0.488
1583	vng1583	cofactor and secondary metabolites	-0.322	0.2665	-1.266	0.4765	0.537	0.8235	1.677	0.459
1585	vng1585	unknown	0.101	0.342	1.07	0.2595	0.4665	0.31	1.4165	0.234
1587	vng1587	unknown	0.367	0.2075	1.31	0.9	-0.5405	0.109	-1.4965	0.83
1589	vng1589	unknown	0.2255	0.193	1.179	0.623	0.536	0.2105	1.467	0.404
1590	vng1590	unknown	-0.0275	0.5725	-0.084	0.7485	0.175	0.6465	1.203	0.632
1591	vng1591	unknown	-0.3325	0	-1.259	0.047	-0.027	0	-1.0185	0.87
1592	cysT2	transport	-0.9275	0.062	-1.904	0.025	0.042	0.0065	1.0295	0.8925
1595	vng1595	transport	0.1115	0.194	1.085	0.449	-0.037	0.1225	-1.0285	0.648
1598	vng1598	unknown	0.6705	0.2685	1.6245	0.5215	0.2425	0.3345	1.209	0.478
1601	gcvP2	amino acid metabolism	0.085	0.1275	1.0635	0.5685	-0.196	0.3685	-1.1575	0.1
1603	gcvP1	amino acid metabolism	-0.365	0.02	-1.288	0.0935	-0.3425	0.1115	-1.272	0.136
1605	gdcH	amino acid metabolism	0.03	0.0555	1.0215	0.801	-0.0445	0.034	-1.032	0.775
1606	gcvT1	amino acid metabolism	-0.3845	0.132	-1.311	0.104	-0.245	0.146	-1.1915	0.3015
1607	cheC2	cellular process	-0.781	1.059	-2.412	0.7045	0.54	1.715	3.698	0.6515
1608	vng1608	unknown	0.009	0.4135	0.004	0.473	0.098	0.4715	1.09	0.3955
1609	vng1609	unknown	-0.215	0.023	-1.161	0.3275	0.2665	0.062	1.204	0.2105
1610	vng1610	unknown	-0.0975	0.189	-1.08	0.7515	0.261	0.315	1.231	0.43
1611	vng1611	unknown	0.266	0.101	1.2065	0.484	-0.2535	0.0255	-1.193	0.31
1613	vng1613	unknown	0.485	0.361	1.45	0.314	0.482	0.471	1.475	0.2725
1615	mvaB	carbohydrate and lipid metabolism	0.0945	0.107	1.0705	0.8825	0.052	0.121	1.0385	0.7705
1616	xrlR3	transcription and regulation	-0.0895	0.229	-0.0745	0.895	-0.1345	0.3455	-1.128	0.9025
1617	act6	transcription and regulation	0.068	0.16	1.053	0.829	-0.169	0.4185	-0.1735	0.8065
1618	vng1618	unknown	0.061	0.235	0.0575	0.827	0.1195	0.2735	1.102	0.7645
1619	vng1619	unknown	-1.0535	0.8575	-2.5525	0.0785	0.5855	0.596	1.6555	0.3555
1621	vng1621	unknown	-0.759	0.0875	-1.6955	0	0.9425	0.2355	1.9495	0.0005
1622	rfcB	DNA metabolism	-0.3305	0.104	-1.261	0.1975	-0.231	0.0785	-1.1755	0.3025
1623	ccp	cellular process	0.3725	0.052	1.2955	0.081	-0.543	0.1665	-1.467	0.033
1624	mdh	energy metabolism	0.124	0.169	1.095	0.634	0.475	0.318	1.428	0.328
1625	vng1625	unknown	-1.866	0.401	-3.799	0	1.988	0.032	3.97	0
1626	vng1626	carbohydrate and lipid metabolism	-0.309	0.608	-1.342	0.568	0.3035	0.425	1.284	0.482
1628	aad	energy metabolism	-0.1405	1.524	-1.5325	0	0.32	1.548	1.9065	0
1630	vng1630	unknown	1.597	0.0365	3.028	0	-1.1445	0.03	-2.212	0
1631	cbiO2	transport	-0.6615	0.3145	-1.6255	0.422	0.5005	0.194	1.4275	0.484
1632	cbiQ	transport	-0.608	0.7985	-1.6895	0.2695	0.978	0.3785	2.0405	0.218
1634	cbiN	transport	-0.7435	0.079	-1.677	0.004	0.9245	0.133	1.9105	0
1635	cbiM	cofactor and secondary metabolites	-0.752	0.177	-1.698	0.003	1.043	0.128	2.0695	0.0005
1637	hcpA	energy metabolism	-0.2075	0.1605	-1.1605	0.6375	-0.066	0.1425	-1.0515	0.812
1638	vng1638	unknown	-0.7485	1.0825	-2.3965	0.3145	0.42	1.5415	2.704	0.112
1640	vng1640	transcription and regulation	0.332	0.0695	1.27	0.795	-0.3095	0.1375	-1.254	0.802
1641	vng1641	unknown	0.1175	0.3465	1.1025	0.7005	0.0965	0.141	0.0745	0.567
1642	vng1642	unknown	0.178	0.0135	1.1315	0.342	-0.697	0.089	-1.6245	0.001
1644	nrdj	nucleotide metabolism	-0.1605	0.175	-1.1245	0.339	0.045	0.1875	1.0375	0.4
1645	vng1645	unknown	0.009	0	0.0065	0.7505	0.227	0	1.1705	0.3135
1646	trpG1	amino acid metabolism	0.0065	0.1185	0.004	0.8095	-0.006	0.0695	-0.004	0.788
1647	trpE1	amino acid metabolism	-0.0935	0.2045	-1.072	0.7915	0.0785	0.223	1.0655	0.865
1648	trpF	amino acid metabolism	-0.3755	0.256	-1.3225	0.5945	0.151	0.4345	1.1625	0.6255
1649	trpD1	amino acid metabolism	-0.7135	0.869	-1.973	0.261	0.532	0.449	1.56	0.324
1650	vng1650	unknown	0.059	0.3335	1.053	0.882	0.5065	0.369	1.507	0.7745
1651	vng1651	unknown	0.578	0.133	1.4995	0.608	-0.0775	0.0195	-0.057	0.938
1653	vng1653	unknown	0.4085	0	1.3275	0.343	-0.192	0	-1.1425	0.4795
1654	cdc48e	cellular process	0.3205	0.307	1.2745	0.605	0.269	0.4285	1.2605	0.6365
1656	vng1656	unknown	-0.0565	0.096	-1.042	0.7975	0.125	0.081	1.092	0.622
1657	vng1657	unknown	-0.305	0.1895	-1.247	0.2945	0.2905	0.3785	1.255	0.19
1658	vng1658	cellular process	-0.3665	0.0595	-1.291	0.0615	0.3135	0.0555	1.244	0.1135
1659	htr1	cellular process	0.3345	0.1535	1.2685	0.2055	-0.309	0.2225	-1.2515	0.1365
1660	sop1	cellular process	0.229	0.1415	1.1775	0.585	-0.3165	0.1895	-1.2565	0.3115
1663	quo	unknown	-0.5045	0.1515	-1.427	0.0945	0.267	0.092	1.2065	0.213
1664	vng1664	unknown	0.1195	0.044	1.087	0.7795	0.5175	0.082	1.4345	0.0755
1665	radA2	DNA metabolism	-0.2725	0.3855	-1.252	0.3025	0.043	0.2425	1.0375	0.4005
1666	vng1666	unknown	0.1595	0.0525	1.1175	0.629	-0.2165	0.127	-1.1695	0.4275
1667	cdc48c	cellular process	-0.37	0.064	-1.294	0.0435	-0.072	0.118	-1.0535	0.4815
1668	rps8e	translation	0.676	0.05	1.6015	0.0005	-0.3805	0.018	-1.3015	0.028
1670	vng1670	unknown	-0.1575	0.065	-1.117	0.498	0.0835	0.053	1.061	0.7065
1672	vng1672	unknown	-0.7255	0.156	-1.663	0.0025	-0.0825	0.0635	-1.0595	0.65
1673	pyrF	nucleotide metabolism	-0.1	0.1735	-1.083	0.9205	0.0175	0.17	0.0145	0.915
1674	vng1674	unknown	-0.377	0	-1.332	0.729	0.1635	0	0.128	0.945
1675	vng1675	general function prediction only	0.6735	0.322	1.647	0.0285	0.656	0.169	1.5875	0.003
1676	gbp2	cellular process	0.0885	0.3795	1.0925	0.2595	-0.082	0.507	-1.049	0.0545
1678	vng1678	unknown	0.2115	0.3665	1.2035	0.3245	0.0115	0.082	0.007	0.6405
1679	vng1679	unknown	-0.0225	0.0395	-0.016	0.8595	-0.0755	0.113	-1.0565	0.6155
1680	crtB2	cofactor and secondary metabolites	0.063	0.078	1.0465	0.6885	-0.1555	0.15	-1.118	0.313
1681	vng1681	unknown	-0.131	0.215	-1.107	0.7065	-0.2545	0.224	-1.213	0.5345
1682	lye	cofactor and secondary metabolites	0.1305	0.3745	1.102	0.751	-0.3345	0.5835	-1.372	0.7225
1684	crtI1	cofactor and secondary metabolites	0.067	0.1525	1.0535	0.679	-0.192	0.2285	-1.1545	0.355
1686	mch	cofactor and secondary metabolites	-2.196	0.156	-4.621	0.013	1.816	0.3815	3.721	0.0005
1687	vng1687	carbohydrate and lipid metabolism	-0.1685	0.18	-1.1325	0.936	-0.2095	0.386	-1.1905	0.867
1688	vng1688	unknown	0.255	0.0685	1.195	0.1895	-0.562	0.1115	-1.481	0.009
1689	rpl3p	translation	-0.0395	0.358	-1.0425	0.1285	-0.1285	0.4495	-1.1075	0.06
1690	rpl4e	translation	0.055	0.0895	1.04	0.7985	-0.3065	0.107	-1.24	0.2525
1691	rpl23p	translation	0.1395	0.029	1.102	0.492	-0.3135	0.0785	-1.2475	0.1745
1692	rpl2p	translation	-0.069	0.032	-1.0495	0.8075	-0.542	0.1105	-1.4605	0.086
1693	rps19p	translation	-0.057	0.123	-1.042	0.5635	-0.4835	0.2345	-1.4175	0.0975
1695	rpl22p	translation	0.0395	0.1025	1.03	0.6775	-0.4415	0.188	-1.3705	0.1235
1697	rps3p	translation	0.3795	0.049	1.304	0.0495	-0.0495	0.048	-0.038	0.527
1698	rpl29p	translation	0.0625	0.0315	1.0445	0.7325	-0.509	0.014	-1.4245	0.0065
1699	vng1699	translation	0.1035	0.0385	1.076	0.5775	-0.6285	0.095	-1.5495	0.003
1700	rps17p	translation	0.0045	0.1825	0	0.3965	-0.5305	0.1375	-1.4515	0.025
1701	rpl14p	translation	0.1565	0.0445	1.1155	0.3995	-0.6825	0.059	-1.608	0.0005
1702	rpl24p	translation	0.095	0.1665	1.074	0.5235	-0.4395	0.291	-1.3845	0.1605
1703	rps4e	translation	-0.3205	0.378	-1.2985	0.505	-0.354	0.7155	-1.3275	0.132
1705	rpl5p	translation	0.142	0.069	1.105	0.45	-0.747	0.0665	-1.6805	0
1706	rps14p	translation	0.187	0.0185	1.1395	0.3055	-0.676	0.0365	-1.599	0
1707	rps8p	translation	0.1415	0.0165	1.104	0.455	-0.618	0.059	-1.536	0.004
1709	rpl6p	translation	-1.231	1.461	-3.8645	0.448	0.731	1.7255	3.154	0.008
1711	rpl32e	translation	0.1095	0.0965	1.081	0.5325	-0.4165	0.0875	-1.34	0.0875
1713	rpl19e	translation	0.1985	0.0785	1.1495	0.314	-0.7565	0.055	-1.691	0
1714	rpl18p	translation	0.0835	0.093	1.062	0.6925	-0.544	0.2175	-1.474	0.155
1715	rps5p	translation	0.0635	0.105	1.048	0.8355	-0.703	0.249	-1.6545	0.1155
1716	rpl30p	translation	0.2535	0.081	1.1945	0.2555	-0.5445	0.3125	-1.4935	0.148
1718	rpl15p	translation	0.1275	0.4345	1.12	0.2415	0.143	0.4235	1.14	0.2795
1719	secY	cellular process	0.502	0.1975	1.4295	0.495	-0.4695	0.244	-1.408	0.3935
1720	vng1720	unknown	-0.052	0.217	-0.0435	0.8475	0.2655	0.291	1.2245	0.8125
1721	trkH2	transport	-0.395	0.447	-1.409	0.5185	-0.0565	0.56	0.0035	0.2945
1723	vng1723	unknown	-0.915	0.2145	-1.907	0	0.3985	0.2425	1.338	0.198
1724	adk	nucleotide metabolism	-0.2245	0.124	-1.174	0.396	0.113	0.172	1.0885	0.444
1726	htlB	cellular process	0.27	0.071	1.2075	0.1565	-0.3535	0.0685	-1.279	0.058
1727	cmk	nucleotide metabolism	0.5795	0	1.496	0.043	-0.7375	0	-1.668	0.0015
1729	sus	translation	0.0955	0.237	1.076	0.555	-0.16	0.248	-1.13	0.5105
1732	vng1732	unknown	0.0165	0.1475	0.0135	0.949	0.004	0.2995	-0.0005	0.91
1733	htr17	cellular process	-1.517	0.128	-2.873	0	0.895	0.098	1.864	0.004
1734	vng1734	unknown	-1.822	0	-3.5365	0	1.0135	0	2.0185	0
1735	vng1735	unknown	-0.024	0.0405	-0.017	0.758	0.047	0.05	1.0335	0.7305
1737	vng1737	unknown	-0.165	0.2065	-1.1335	0.702	0.2165	0.0845	1.164	0.486
1739	htlC	cellular process	-0.3085	0.1115	-1.242	0.2285	0.2095	0.2615	1.1715	0.23
1740	vng1740	unknown	0.2365	0.0885	1.1805	0.258	0.1225	0.2805	1.095	0.173
1743	tfs	transcription and regulation	-0.1695	0.085	-1.1275	0.5225	-0.1345	0.266	-1.1105	0.311
1744	vng1744	unknown	-0.52	0.92	-1.8175	0.5	0.779	0.848	2.0985	0.2855
1746	vng1746	unknown	-1.405	1.194	-3.7995	0.0465	1.328	1.98	6.4705	0.4785
1748	vng1748	cofactor and secondary metabolites	0.007	0.335	1.0165	0.154	0.1525	0.2	1.1225	0.5585
1749	gbp1	translation	0.1315	0.1955	1.1035	0.649	-0.1835	0.103	-1.141	0.738
1751	pcp	cellular process	-0.2985	0.1585	-1.2405	0.554	0.0965	0.1295	1.0735	0.7365
1752	vng1752	cellular process	-0.0295	0.3045	-0.015	0.198	0.2095	0.3895	1.1995	0.4895
1754	phr1	DNA metabolism	-0.5315	1.175	-1.961	0.047	0.192	1.468	1.601	0
1755	crtI2	cofactor and secondary metabolites	0.269	0.0505	1.206	0.1485	-0.4145	0.241	-1.3515	0.179
1756	eif1a2	translation	-0.076	0.015	-1.054	0.6865	0.2	0.057	1.1495	0.298
1758	vng1758	unknown	-0.075	0.0855	-1.054	0.5335	0.0775	0.1405	0.063	0.6355
1759	htr7	cellular process	0.039	0.2225	1.0335	0.356	-0.356	0.1145	-1.2845	0.0965
1760	htr5	cellular process	-0.7045	0.3195	-1.67	0.205	0.3585	0.288	1.309	0.371
1762	proX	transport	-0.7295	0.058	-1.6595	0	0.1025	0.087	1.0755	0.5515
1764	sop2	cellular process	0.312	0.1085	1.246	0.6185	-0.029	0.1585	-0.018	0.685
1765	htr2	cellular process	-0.0445	0.03	-1.032	0.812	-0.103	0.097	-1.076	0.5975
1766	vng1766	unknown	0.156	0.4415	1.162	0.396	0.319	0.33	1.287	0.5015
1767	speB	amino acid metabolism	-0.0405	0.0085	-1.0285	0.8255	-0.225	0.086	-1.171	0.282
1768	eif5a	translation	0.267	0.3065	1.22	0.059	0.1255	0.141	1.0965	0.499
1769	vng1769	general function prediction only	-0.212	0	-1.1585	0.2275	-0.232	0	-1.1745	0.186
1770	upk	cellular process	0.0005	0.325	-1.014	0.296	-0.3585	0.161	-1.2895	0.1865
1771	vng1771	cellular process	0.019	0.049	0.0135	0.7925	-0.2645	0.04	-1.202	0.2285
1772	pgp	carbohydrate and lipid metabolism	0.5045	0.132	1.4245	0.546	-0.593	0.0485	-1.511	0.3995
1773	cad	cofactor and secondary metabolites	-1.923	0	-3.7935	0	0.437	0	1.354	0.009
1774	hemA	cofactor and secondary metabolites	0.154	0.104	1.116	0.515	-0.438	0.1535	-1.366	0.195
1775	vng1775	cofactor and secondary metabolites	-0.123	0.096	-1.092	0.784	-0.7885	0.145	-1.7355	0.0905
1776	nirH	transcription and regulation	-0.209	0.0465	-1.156	0.3055	-0.516	0.2165	-1.447	0.0985
1777	vng1777	unknown	-0.0915	0.0095	-1.0655	0.578	-0.082	0.0535	-1.0595	0.5935
1779	uppS	carbohydrate and lipid metabolism	0.2795	0.202	1.228	0.803	0.4795	0.0145	1.3965	0.485
1781	vng1781	carbohydrate and lipid metabolism	-0.2255	0.1095	-1.173	0.3415	0.3495	0.138	1.2805	0.133
1782	vng1782	unknown	-0.1615	0.1645	-1.126	0.7265	-0.0415	0.108	-1.0305	0.751
1783	vng1783	unknown	-0.0975	0.092	-1.072	0.945	0.231	0.0325	1.1745	0.797
1784	dnaG	DNA metabolism	0.265	0.188	1.2115	0.254	-0.5045	0.1905	-1.432	0.0785
1785	panF	transport	-0.855	1.1175	-2.597	0.6605	0.875	0.732	2.128	0.5225
1786	prlR4	transcription and regulation	-0.7885	1.373	-2.885	0.507	0.646	1.5585	2.994	0.2915
1787	vng1787	unknown	0.129	0.406	1.128	0.548	0.314	0.3735	1.292	0.4475
1788	vng1788	unknown	0.032	0.4645	1.042	0.317	0.204	0.313	1.1765	0.481
1790	vng1790	unknown	-0.3585	0.197	-1.2945	0.386	0.2525	0.2055	1.204	0.4845
1791	vng1791	unknown	-0.8145	0.86	-2.056	0.163	1.4305	1.027	3.4775	0.1615
1793	sip	cofactor and secondary metabolites	-0.2205	0.1075	-1.1685	0.2925	0.157	0.061	1.116	0.389
1794	mnl	DNA metabolism	-0.3895	0.321	-1.3385	0.332	0.027	0.631	0.013	0.411
1795	vng1795	cofactor and secondary metabolites	-0.342	0.273	-1.289	0.549	0.1575	0.293	1.1385	0.5745
1796	vng1796	unknown	-0.436	0.15	-1.3655	0.193	0.2715	0.403	1.251	0.237
1797	thrB	amino acid metabolism	-0.109	0.124	-1.0835	0.8035	-0.2575	0.1545	-1.203	0.8215
1798	vng1798	unknown	0.415	0.06	1.335	0.023	-0.5585	0.0715	-1.4745	0.0025
1800	vng1800	unknown	0.437	0.0115	1.354	0.01	0.03	0.0415	1.022	0.8
1801	hsp1	cellular process	-3.1865	0.262	-9.2615	0	4.443	0.313	22.2795	0
1802	vng1802	unknown	-3.0265	0.151	-8.201	0	4.299	0.152	19.8735	0
1804	noxA	general function prediction only	0.0965	0.3875	1.0955	0.491	0.172	0.258	1.1375	0.2305
1806	vng1806	unknown	-0.015	0.201	-0.009	0.311	0.2175	0.073	1.164	0.2295
1807	vng1807	unknown	-1.0465	1.072	-2.6645	0.391	0.7685	1.209	2.296	0.014
1809	vng1809	unknown	0.158	0.4115	1.146	0.309	0.2175	0.2295	1.1775	0.4405
1811	eye	general function prediction only	-1.197	1.5095	-3.891	0.4755	2.113	1.9245	9.6825	0.1615
1814	carB	amino acid metabolism	-0.3295	0.0665	-1.2575	0.086	-0.043	0.1335	-1.033	0.5275
1815	carA	amino acid metabolism	0.688	0.146	1.6245	0.0005	-0.0195	0.0615	-0.014	0.696
1816	trh3	transcription and regulation	0.485	0.2115	1.4165	0.1325	0.139	0.5475	1.1525	0.3525
1818	idi	carbohydrate and lipid metabolism	-0.25	0.446	-1.233	0.235	0.2005	0.358	1.178	0.221
1820	vng1820	unknown	0.01	0.1935	0.006	0.454	-0.1795	0.174	-1.139	0.399
1821	adh4	energy metabolism	-0.646	0.206	-1.582	0.214	0.31	0.143	1.246	0.387
1822	moaB	cofactor and secondary metabolites	-0.214	0.055	-1.163	0.6005	-0.3215	0.203	-1.267	0.44
1823	vng1823	cofactor and secondary metabolites	-1.0515	0.3515	-2.192	0	0.5515	0.283	1.4995	0.057
1826	vng1826	unknown	0.361	0	1.2855	0.157	-0.4465	0	-1.363	0.031
1827	vng1827	unknown	0.215	0.0705	1.1625	0.73	-0.2485	0.0455	-1.1885	0.5675
1829	guaAb	nucleotide metabolism	0.0475	0.038	1.034	0.843	-0.685	0.0555	-1.6105	0.0345
1830	pyrG	nucleotide metabolism	-0.0755	0.1325	-1.0575	0.5545	-0.466	0.274	-1.407	0.145
1831	vng1831	unknown	0.2585	0.1435	1.205	0.8195	0.108	0.196	1.0835	0.8485
1832	vng1832	unknown	0.0315	0	1.022	0.959	0.1705	0	1.127	0.917
1833	vng1833	unknown	0.228	0.6485	1.2485	0.2955	-0.1035	0.1445	-1.078	0.6005
1834	hyrA	cellular process	-0.08	0.094	-1.0585	0.731	0.1665	0.09	1.1245	0.5565
1835	thrS	translation	0.223	0.129	1.172	0.5735	-0.1835	0.103	-1.1395	0.506
1836	cspD2	cellular process	0.2615	0.0565	1.202	0.1735	0.5215	0.048	1.437	0.0035
1837	ykfB1	amino acid metabolism	0.305	0.125	1.2405	0.273	-0.287	0.163	-1.228	0.2815
1838	vng1838	unknown	0.006	0.0625	0.004	0.6935	-0.2	0.035	-1.1495	0.2415
1839	vng1839	unknown	0.0815	0.1095	1.0615	0.6335	-0.4755	0.108	-1.3945	0.025
1842	vng1842	translation	-0.57	0.1485	-1.4925	0.0055	-0.0375	0.1105	-1.0285	0.5605
1843	arlR13	transcription and regulation	-0.043	0.128	-1.0335	0.8135	0.2795	0.1715	1.222	0.5545
1844	ansA	amino acid metabolism	-0.1985	0.1875	-1.159	0.7	-0.017	0.1915	-1.0165	0.728
1845	act7	transcription and regulation	0.5355	0.515	1.5325	0.2345	0.3205	0.2	1.2755	0.4225
1846	ugpQ	energy metabolism	-0.2745	0.0665	-1.212	0.6225	-0.0725	0.1905	-1.052	0.662
1847	pchA	transport	-0.2845	0.217	-1.232	0.542	0.3175	0.1815	1.257	0.473
1848	vng1848	cofactor and secondary metabolites	-0.129	0	-1.0975	0.552	-0.161	0	-1.118	0.329
1849	vng1849	unknown	0.0715	0.188	1.0565	0.783	-0.3625	0.46	-1.3825	0.7385
1850	udp1	nucleotide metabolism	0.233	0.17	1.184	0.707	-0.276	0.0505	-1.212	0.533
1851	suk	carbohydrate and lipid metabolism	0.455	0.3025	1.403	0.207	0.331	0.3945	1.3055	0.3645
1852	vng1852	unknown	-0.043	0.083	-1.031	0.77	-0.011	0.2265	-0.009	0.571
1853	eif2ba	translation	-0.0055	0.0325	-1.004	0.9055	-0.3945	0.1025	-1.318	0.1395
1856	htr3	cellular process	-0.3145	0.0675	-1.2455	0.1265	-0.629	0.1355	-1.5535	0.0135
1857	vng1857	amino acid metabolism	-0.1465	0.032	-1.1075	0.39	-0.392	0.089	-1.315	0.038
1859	deoC	nucleotide metabolism	-0.2915	0.0305	-1.225	0.118	0.1595	0.155	1.1225	0.342
1861	vng1861	translation	-0.0155	0.1775	-1.0135	0.416	-0.2315	0.1145	-1.1785	0.2865
1862	cef	transport	-0.082	0.071	-1.0595	0.6235	0.1145	0.1305	1.088	0.6485
1864	hit2	nucleotide metabolism	-0.1875	0.061	-1.14	0.315	0.108	0.077	1.0795	0.5835
1865	vng1865	unknown	-0.1955	0	-1.146	0.2475	0.285	0	1.2185	0.0845
1866	map	translation	-0.078	0	-1.057	0.6645	0.1385	0	1.101	0.413
1867	potC	transport	-0.127	0	-0.1	0.6235	-0.0985	0	-1.0725	0.9615
1868	potB	transport	-0.322	0.446	-1.3075	0.621	-0.1415	0.1565	-1.11	0.7545
1869	vng1869	amino acid metabolism	-0.918	1.3425	-3.02	0.398	0.6095	0.886	1.908	0.3085
1871	potA2	transport	-0.1925	0.048	-1.1435	0.5495	0.027	0.029	0.019	0.8015
1872	asgX	amino acid metabolism	-1.075	0.8305	-2.517	0.256	0.392	0.8305	1.579	0.494
1873	icd	energy metabolism	-0.194	0.11	-1.1475	0.4235	0.2705	0.12	1.2105	0.25
1874	vng1874	unknown	-0.774	0.189	-1.7245	0.105	0.183	0.0855	1.1375	0.6065
1875	mvaA	carbohydrate and lipid metabolism	-0.402	0.276	-1.3455	0.278	-0.005	0.2615	0.002	0.2965
1877	vng1877	unknown	0.158	0.093	1.1185	0.7825	-0.413	0.0645	-1.3475	0.457
1879	thb	cofactor and secondary metabolites	-0.1135	0.247	-1.088	0.625	-0.868	0.5125	-1.952	0.4655
1880	vng1880	unknown	-1.1965	0.923	-2.861	0.0115	0.8985	0.9815	2.4985	0.312
1882	nadA	cofactor and secondary metabolites	-0.7885	0.5775	-1.8495	0.23	0.8325	0.2645	1.814	0.087
1883	nadB	cofactor and secondary metabolites	-0.247	0.14	-1.195	0.4345	0.0905	0.0675	1.0665	0.827
1884	nadC	cofactor and secondary metabolites	-0.4195	0.212	-1.3525	0.515	0.362	0.422	1.3525	0.4705
1886	sstR2	transcription and regulation	-0.3275	0.321	-1.288	0.6585	-0.074	0.2665	-1.064	0.7755
1887	gpm	carbohydrate and lipid metabolism	-0.6575	0	-1.6325	0.3585	0.6405	0	1.6215	0.455
1889	vng1889	unknown	-2.454	0.3845	-5.718	0	1.905	0.3255	4.313	0
1890	vng1890	unknown	0.0665	0.1085	1.05	0.8655	0.9425	0.207	1.955	0.367
1891	vng1891	unknown	-0.063	0.29	-1.04	0.802	-0.2505	0.357	-1.2245	0.7955
1893	trp2	transport	-0.1025	0.038	-1.074	0.6485	0.1435	0.1015	1.1075	0.4945
1894	vng1894	unknown	-0.1875	0.2865	-1.1545	0.4905	0.4075	0.294	1.3555	0.405
1895	vng1895	unknown	0.3655	0	1.288	0.232	-0.882	0	-1.843	0.0005
1896	vng1896	unknown	0.1145	0.1355	1.0845	0.7205	-0.2935	0.176	-1.236	0.629
1898	vng1898	cellular process	0.1585	0.0585	1.1175	0.4775	0.067	0.144	1.0495	0.479
1899	kaiC	cellular process	-0.01	0.0895	-0.0075	0.7965	0.0605	0.1005	1.045	0.6795
1900	vng1900	carbohydrate and lipid metabolism	0.185	0.0605	1.138	0.493	-0.33	0.19	-1.268	0.2925
1901	vng1901	unknown	-0.2135	0.213	-1.1725	0.532	0.2455	0.083	1.1875	0.2995
1902	vng1902	unknown	-0.102	0.102	-0.082	0.972	-0.1105	0.1255	-0.09	0.9665
1903	sstR3	transcription and regulation	-0.05	0.169	-1.0375	0.471	0.0605	0.1295	1.0465	0.6605
1904	vng1904	unknown	0.3685	0	1.292	0.0655	-0.2875	0	-1.221	0.178
1905	vng1905	cellular process	-0.145	0.117	-1.1095	0.731	-0.475	0.2635	-1.4155	0.2785
1906	vng1906	unknown	0.027	0.035	1.0195	0.956	-0.005	0.081	-0.0025	0.8465
1907	vng1907	unknown	0.545	0.3475	1.5055	0.084	-0.083	0.6245	-1.1445	0.278
1910	vng1910	unknown	0.47	0.3505	1.424	0.3845	-0.253	0.1105	-1.1965	0.421
1911	nirD	transcription and regulation	0.035	0.08	1.0255	0.894	0.194	0.127	1.1485	0.5855
1912	trpD2	amino acid metabolism	-0.111	0.1575	-1.0825	0.3815	-0.0715	0.0775	-1.052	0.596
1914	ppiA	cellular process	0.1595	0.0815	1.119	0.405	-0.128	0.1345	-1.0975	0.472
1916	vng1916	unknown	0.4615	0	1.3775	0.0065	-0.551	0	-1.4655	0.001
1917	vng1917	unknown	-0.074	0.075	-1.054	0.6225	0.066	0.029	1.047	0.709
1918	vng1918	unknown	0.0815	0.04	1.0585	0.7975	-0.187	0.08	-1.14	0.595
1919	crcB1	cellular process	-0.0295	0.054	-0.022	0.747	-0.551	0.033	-1.466	0.001
1920	vng1920	unknown	0.3475	0.061	1.2745	0.24	0.2135	0.0635	1.162	0.354
1921	crcB2	cellular process	0.314	0.172	1.2525	0.7675	-0.626	0.3475	-1.6065	0.574
1922	aclR6	transcription and regulation	-0.248	0.07	-1.1895	0.1735	-0.0405	0.0585	-1.0295	0.7225
1924	trkA6	transport	-0.3545	0.075	-1.281	0.057	0.1105	0.128	1.0835	0.399
1925	vng1925	unknown	-0.319	0.099	-1.2505	0.207	0.137	0.107	1.103	0.546
1926	pdhA1	energy metabolism	-0.2725	0.3435	-1.236	0.3335	-0.1695	0.1945	-1.134	0.455
1927	vng1927	unknown	0.784	0.4395	1.81	0.226	0.669	0.841	1.8685	0.288
1929	tmk	nucleotide metabolism	0.2925	0.1345	1.2325	0.78	-0.689	0.297	-1.6555	0.621
1932	nolA	general function prediction only	0.0405	0.0655	1.029	0.6915	-0.2195	0.0765	-1.166	0.237
1933	ftsZ3	cellular process	0.2025	0.028	1.151	0.24	-0.213	0.2045	-1.1705	0.322
1934	vng1934	unknown	0.1405	0.304	1.112	0.2865	-0.0705	0.2625	-1.0565	0.3165
1935	vng1935	unknown	0.4645	0.1565	1.388	0.2515	0.0725	0.5565	1.0785	0.1155
1937	vng1937	cofactor and secondary metabolites	-0.2395	0.447	-1.238	0.546	-0.0585	0.406	-0.044	0.381
1938	vng1938	cofactor and secondary metabolites	0.4625	0.1805	1.389	0.135	-0.5075	0.1845	-1.4345	0.1075
1939	purC	nucleotide metabolism	-0.0795	0.3315	-1.0755	0.3965	-0.3645	0.162	-1.297	0.2205
1940	vng1940	unknown	-0.1595	0.0255	-1.1175	0.418	-0.0585	0.0115	-1.0425	0.753
1941	fso	unknown	-0.0925	0.0995	-1.068	0.7015	-0.2945	0.129	-1.2315	0.4235
1942	vng1942	unknown	0.563	0.0615	1.479	0.0015	0.009	0.0185	0.0065	0.8765
1943	vng1943	unknown	0.5285	0.0215	1.4435	0.003	-0.171	0.0545	-1.1265	0.3255
1944	purS	nucleotide metabolism	0.243	0	1.1835	0.1555	-0.44	0	-1.357	0.0095
1945	purL2	nucleotide metabolism	0.179	0	1.1335	0.474	-0.5365	0	-1.4515	0.0135
1946	purU	nucleotide metabolism	0.7325	0.165	1.6725	0.1285	-1.024	0.234	-2.072	0.022
1948	vng1948	unknown	-0.1725	0.5075	-1.1705	0.4095	0.438	0.2075	1.369	0.339
1949	gul2	general function prediction only	0.5085	0	1.4225	0.0025	-0.169	0	-1.124	0.3045
1951	sub	cellular process	-0.3345	0.1815	-1.2725	0.33	0.157	0.365	1.133	0.4545
1952	vng1952	unknown	-0.7425	0.214	-1.7	0.204	0.7245	0.403	1.7145	0.243
1953	ecp	unknown	-0.38	0.2355	-1.32	0.4245	0.3495	0.3775	1.3175	0.428
1954	vng1954	unknown	0.115	0.4435	1.09	0.207	0.1255	0.2755	1.1005	0.3345
1956	vng1956	unknown	-0.541	0.185	-1.467	0.7305	0.342	0.4395	1.369	0.8475
1957	tgtA2	translation	-0.372	0.8075	-1.53	0.66	0.2305	0.436	1.225	0.733
1959	tgtA1	translation	0.3575	0.311	1.31	0.291	-0.488	0.3325	-1.4405	0.2185
1960	vng1960	unknown	0.162	0.3855	1.1635	0.352	-0.028	0.2115	-1.018	0.232
1962	mtl1	DNA metabolism	-0.1305	0.33	-1.1065	0.0855	0.4925	0.545	1.489	0.042
1963	vng1963	unknown	-0.6825	0.8265	-1.8405	0.3295	0.6015	0.8825	1.8	0.3045
1964	csl	cellular process	-1.879	1.3655	-5.1205	0.3125	1.766	1.1815	4.455	0.3095
1965	vng1965	unknown	-0.293	0.2875	-1.246	0.252	0.3925	0.2255	1.331	0.2615
1967	glpK	carbohydrate and lipid metabolism	-0.618	0.295	-1.566	0.1335	0.1785	0.0935	1.135	0.471
1969	gpdA2	carbohydrate and lipid metabolism	-0.112	0.0525	-1.082	0.667	-0.9345	0.2165	-1.934	0.006
1971	gpdB	carbohydrate and lipid metabolism	-0.2955	0.168	-1.2355	0.425	0.0125	0.2405	1.0145	0.594
1972	gpdC	carbohydrate and lipid metabolism	-0.989	1.667	-3.9685	0.532	1.119	2.163	6.492	0.3825
1973	vng1973	unknown	-0.355	0.351	-1.314	0.2275	1.193	0.245	2.327	0.0005
1974	vng1974	unknown	0.0335	0.1475	1.026	0.8015	-0.115	0.201	-1.093	0.733
1976	vng1976	unknown	0.606	0.5605	1.655	0.866	-0.1175	0.5465	-1.153	0.917
1977	vng1977	unknown	0.4445	0.099	1.365	0.1305	0.301	0.253	1.2495	0.2495
1978	vng1978	unknown	0.644	0.1405	1.5705	0.389	-0.3345	0.2445	-1.2795	0.7055
1980	vng1980	unknown	-0.2205	0	-1.166	0.3475	-0.301	0	-1.233	0.2225
1982	vng1982	translation	-0.0185	0.357	-0.006	0.277	0.2205	0.5635	1.2415	0.319
1983	vng1983	unknown	-1.74	1.274	-5.048	0.054	2.0755	1.9065	9.7515	0.238
1984	rnhB	DNA metabolism	-0.3185	0.3325	-1.2775	0.396	-0.1615	0.126	-1.122	0.469
1985	nhaC4	energy metabolism	-0.7765	0.77	-1.9705	0.25	0.8435	0.898	2.155	0.2885
1986	rbl3	DNA metabolism	0.258	0.1715	1.205	0.78	-0.397	0.2365	-1.3395	0.5985
1987	secD	cellular process	0.0935	0.1755	1.0715	0.7545	-0.202	0.1655	-1.1575	0.6015
1988	secF	cellular process	0.2685	0.072	1.2065	0.4965	-0.5175	0.128	-1.4375	0.1745
1989	vng1989	unknown	-0.291	1.0525	-1.432	0.0135	0.161	0.8715	1.2045	0.005
1991	vng1991	unknown	0.4895	0.2	1.4175	0.0735	-0.359	0.053	-1.2835	0.077
1992	pgi	carbohydrate and lipid metabolism	-0.075	0.2475	-1.0565	0.532	0.0475	0.2255	1.042	0.6255
1993	vng1993	unknown	0.2865	0.4495	1.262	0.222	0.3765	0.4535	1.3605	0.2875
1994	pzb	transcription and regulation	0.1615	0.0205	1.119	0.5155	-0.234	0.2825	-0.192	0.0355
1995	vng1995	unknown	0.524	0.0315	1.4385	0.0035	-0.269	0.0665	-1.2065	0.156
1997	infB	translation	0.423	0.1685	1.3495	0.6035	-0.5525	0.2655	-1.4955	0.3805
1998	vng1998	unknown	0.202	0.113	1.1535	0.3895	-0.257	0.1415	-1.201	0.2875
1999	vng1999	unknown	0.3125	0.0745	1.244	0.1035	-0.451	0.105	-1.371	0.029
2000	prrIV1	cellular process	0.149	0.049	1.11	0.4	-0.3015	0.091	-1.235	0.12
2001	yjbG	amino acid metabolism	-0.7465	0.035	-1.679	0	0.715	0.0725	1.643	0
2002	vng2002	unknown	-0.054	0.384	-0.0485	0.5415	0.1975	0.2405	1.16	0.5115
2003	truA	translation	0.5215	0.0615	1.4375	0.015	-0.961	0.0855	-1.9525	0
2005	hisS	translation	0.302	0.129	1.238	0.1705	-0.849	0.391	-1.865	0.035
2006	vng2006	translation	0.513	0.042	1.428	0.0035	-0.5875	0.0865	-1.5055	0.002
2008	pdb	transcription and regulation	0.3395	0.7295	1.2975	0	-0.1615	0.8385	-1.0625	0
2010	rps19e	translation	0.8505	0.088	1.807	0	-0.4065	0.0985	-1.329	0.0345
2011	thiL	cofactor and secondary metabolites	-0.321	0.1295	-1.255	0.571	-0.463	0.124	-1.384	0.3755
2012	vng2012	unknown	-1.144	1.657	-4.1235	0.164	1.0435	1.904	4.577	0.0375
2014	vng2014	transcription and regulation	1.169	0.216	2.274	0	-0.8815	0.167	-1.8545	0
2015	pyrH	nucleotide metabolism	-3.4215	0.0665	-10.7995	0	4.086	0.133	17.1385	0
2017	lysS	translation	0.031	0.071	1.0225	0.863	-0.7575	0.179	-1.705	0.0225
2019	vng2019	unknown	-0.163	0.306	-1.141	0.404	-0.0085	0.2	-0.001	0.523
2020	prlR5	transcription and regulation	0.0825	0.128	1.063	0.789	0.1075	0.237	1.078	0.5875
2021	vng2021	unknown	-0.857	1.314	-2.975	0.187	0.986	1.547	3.9395	0.368
2023	gsp	cellular process	0.0815	0.0445	1.0585	0.6495	-0.124	0.1785	-1.098	0.523
2024	vng2024	unknown	0.1605	0.1875	1.127	0.8575	0.258	0.1535	1.2035	0.6855
2025	yyaI	general function prediction only	-0.572	0.3005	-1.5215	0.1695	0.1555	0.487	1.159	0.238
2027	vng2027	unknown	0.035	0.0985	1.0255	0.5795	-0.7065	0.081	-1.635	0
2028	vng2028	unknown	-0.1585	0.1965	-1.127	0.5235	-0.116	0.137	-1.0875	0.458
2029	vng2029	unknown	-0.037	0.006	-1.026	0.9375	-0.1115	0.033	-1.081	0.7865
2031	nadE	cofactor and secondary metabolites	-0.0305	0.0135	-1.0215	0.8285	-0.222	0.083	-1.1685	0.232
2032	fad1	carbohydrate and lipid metabolism	0.0025	0	0.002	0.889	-0.359	0	-0.323	0.8925
2034	vng2034	unknown	-0.1585	0.063	-1.118	0.9005	0.209	0.334	1.1955	0.857
2035	vng2035	unknown	-3.1775	0.01	-9.0475	0	3.0465	0.116	8.77	0
2036	hlx1	transcription and regulation	0.4835	0.1885	1.4105	0.0255	-0.7185	0.081	-1.648	0
2037	hik4	cellular process	0.136	0.424	1.1145	0.0435	-0.418	0.584	-1.411	0.016
2039	vng2039	unknown	-0.043	0.751	-1.1205	0.09	-0.4275	0.8095	-1.47	0.005
2041	vng2041	unknown	0.6845	0.4895	1.708	0.6145	-0.4305	0.2555	-1.3705	0.5905
2042	vng2042	unknown	0.038	0.0815	1.028	0.895	-0.174	0.038	-1.13	0.6255
2043	ham1	nucleotide metabolism	0.33	0.401	1.3045	0.2975	-0.2	0.5835	-1.218	0.1835
2044	vng2044	unknown	0.849	0.0405	1.8025	0	-0.4575	0.0165	-1.374	0.0065
2045	gcp	cellular process	0.47	0.0815	1.388	0.137	-0.7185	0.407	-1.715	0.04
2047	rps27ae	translation	0.5225	0.0875	1.4395	0.0075	-0.3515	0.0175	-1.2765	0.0415
2048	rps24e	translation	0.742	0.056	1.6745	0	-0.386	0.0535	-1.3075	0.0295
2049	vng2049	unknown	-0.6495	0	-1.569	0.0015	-0.445	0	-1.3625	0.0215
2051	rpoE''	transcription and regulation	0.107	0	1.0765	0.6285	-0.168	0	-1.1235	0.429
2053	rpoE'	transcription and regulation	0.106	0.2865	1.0875	0.4205	0.192	0.3215	1.171	0.4705
2054	vng2054	unknown	0.023	0.1175	1.0155	0.6955	-0.217	0.146	-1.1675	0.38
2056	eif2g	translation	-0.284	0.1085	-1.2215	0.498	-0.208	0.1775	-1.1635	0.5015
2059	vng2059	unknown	-0.5195	0.498	-1.5315	0.464	0.2815	0.4	1.269	0.5305
2060	phnP	general function prediction only	-0.5055	0.5045	-1.51	0.4195	0.3035	0.7405	1.376	0.0095
2062	atp	cellular process	-0.0445	0.064	-0.0325	0.6805	-0.3265	0.1035	-1.258	0.1085
2063	aca	general function prediction only	-0.333	0.0755	-1.261	0.298	-0.081	0.1335	-1.059	0.6485
2064	vng2064	cellular process	-0.6005	0.2265	-1.5375	0.0545	0.0765	0.7895	0.124	0.1485
2065	dgs	cofactor and secondary metabolites	-0.437	0.1865	-1.368	0.471	-0.0225	0.067	-1.0165	0.867
2067	vng2067	unknown	0.2245	0.339	1.2025	0.478	0.3205	0.2575	1.2715	0.579
2068	trp11	transport	0.2665	0.207	1.2135	0.205	-0.267	0.124	-1.2075	0.281
2071	lfl2	carbohydrate and lipid metabolism	-0.1935	0.116	-1.1475	0.608	0.2965	0.811	1.939	0.436
2072	serS	translation	0.0125	0.3625	1.025	0.4245	0.2525	0.34	1.2415	0.585
2073	mbl	unknown	-0.0755	0.005	-1.054	0.7455	-0.152	0.0935	-1.115	0.387
2074	vng2074	transcription and regulation	-0.0145	0.1785	-0.012	0.5775	-0.0085	0.072	-1.006	0.7225
2075	vng2075	unknown	-0.0665	0.091	-1.0495	0.9535	0.126	0.1265	1.1015	0.894
2076	rpl40e	translation	0.144	0.17	1.112	0.792	-0.097	0.1145	-1.0725	0.81
2078	hat2	translation	-0.05	0.3225	-0.045	0.297	-0.0055	0.355	-0.006	0.246
2079	mutT	DNA metabolism	-0.1325	0.234	-1.1085	0.359	0.058	0.2565	1.0445	0.355
2080	bloB	general function prediction only	0.661	0.065	1.5835	0.097	-0.4865	0.015	-1.408	0.0825
2081	vng2081	unknown	0.301	0.0845	1.2345	0.123	-0.275	0.157	-1.2175	0.2495
2082	urg3	DNA metabolism	0.7275	0.3535	1.7025	0.2115	-0.855	0.3955	-1.875	0.0515
2084	phnE	transport	-0.99	1.343	-3.1595	0.573	0.934	1.145	2.738	0.5485
2085	phnC	transport	0.0995	0.091	1.0735	0.6755	-0.0245	0.093	-1.018	0.7095
2086	hpb	general function prediction only	-1.21	1.3595	-3.714	0.2985	1.4025	1.489	4.6425	0.1715
2087	hisH2	amino acid metabolism	-0.241	0.8155	-1.3785	0.478	0.284	0.433	1.2825	0.606
2088	trm1	translation	-0.4595	0.2025	-1.3915	0.644	-0.044	0.2055	-1.0315	0.764
2089	vng2089	unknown	0.165	0.4575	1.1545	0.123	0.6935	0.2395	1.648	0.024
2091	vng2091	carbohydrate and lipid metabolism	0.0595	0.483	0.033	0.129	0.3225	0.301	1.2805	0.439
2093	glnA	amino acid metabolism	-2.2315	0.225	-4.754	0	1.6895	0.194	3.2545	0
2094	aclR7	transcription and regulation	-0.9415	0.254	-1.95	0.0015	0.8565	0.2745	1.844	0.001
2096	cctB	cellular process	-0.07	0.6335	-0.0535	0.151	0.834	0.466	1.869	0.197
2097	imp2	unknown	-0.092	0.19	-1.0735	0.624	0.1295	0.128	1.0985	0.568
2098	vng2098	unknown	0.443	0.019	1.3605	0.339	0.1505	0.09	1.112	0.689
2099	vng2099	translation	0.6565	0	1.577	0	0.277	0	1.2155	0.1765
2100	iluA	amino acid metabolism	0.135	0.209	1.1055	0.325	-0.3365	0.135	-1.269	0.267
2101	vng2101	unknown	-0.291	0.3235	-1.2565	0.52	0.352	0.2985	1.305	0.4505
2102	citZ	energy metabolism	-0.3265	0.055	-1.2555	0.2565	0.2395	0.1245	1.185	0.3665
2104	pchB	transport	-0.5755	0.3435	-1.5325	0.201	0.603	0.1955	1.5335	0.0315
2105	vng2105	unknown	0.343	0.019	1.2685	0.117	-0.09	0.105	-1.067	0.569
2106	sdh	general function prediction only	-0.4235	0.404	-1.402	0.499	0.1265	0.1015	1.0945	0.6695
2108	thrC3	amino acid metabolism	0.422	0.4695	1.4155	0.573	0.2105	0.669	1.1665	0.454
2109	vng2109	unknown	-0.21	0.033	-1.157	0.517	0.675	0.036	1.598	0.018
2110	dzr	transcription and regulation	-0.1885	0.088	-1.142	0.6055	-0.3505	0.1725	-1.2845	0.3725
2112	xrlR4	transcription and regulation	-0.0635	0.227	-1.056	0.76	-0.3425	0.2305	-1.285	0.45
2113	imp3	general function prediction only	-0.245	0.109	-1.1885	0.4385	0.332	0.225	1.275	0.4295
2115	vng2115	cellular process	0.437	0	1.354	0.011	-0.182	0	-1.135	0.271
2116	xup	unknown	0.6865	0.2055	1.626	0.19	-0.7725	0.268	-1.741	0.209
2117	vng2117	nucleotide metabolism	0.1385	0.6985	1.078	0.251	-0.3805	0.7785	-1.361	0.099
2118	pyrE2	nucleotide metabolism	0.366	0.0575	1.2895	0.052	-0.1225	0.0475	-1.09	0.485
2119	vng2119	carbohydrate and lipid metabolism	-0.0895	0.146	-1.065	0.7235	-0.127	0.3435	-1.121	0.7075
2120	yusM	amino acid metabolism	0.097	0.2085	1.0775	0.509	0.1285	0.165	1.1	0.5215
2121	vng2121	unknown	-0.035	0.0425	-1.025	0.897	-0.1665	0.074	-1.124	0.564
2122	ilvE2	amino acid metabolism	0.287	0.061	1.2215	0.1145	-0.127	0.107	-1.095	0.484
2123	nhaC2	transport	1.6305	0.6235	3.408	0.0315	-1.774	0.4235	-3.5865	0.003
2124	nhaC5	transport	0.3905	0.201	1.3265	0.4675	0.1665	0.429	1.143	0.38
2125	ribA	cofactor and secondary metabolites	-2.2305	0.058	-4.699	0	2.565	0.147	5.9515	0
2126	rflR	transcription and regulation	-0.066	0.1725	-1.053	0.5145	-0.1405	0.2725	-1.112	0.1725
2128	vng2128	energy metabolism	0.3875	0.247	1.3275	0.4525	-0.526	0.4225	-1.5	0.324
2129	vng2129	unknown	1.15	0.019	2.2205	0.0155	-0.643	0.1065	-1.568	0.0685
2130	minD2	cellular process	0.2635	0.1535	1.207	0.5825	0.006	0.1905	0.0035	0.677
2131	erf1	translation	0.3375	0.104	1.268	0.252	-0.271	0.173	-1.2145	0.2845
2132	ferA1	energy metabolism	-0.141	0.048	-1.1035	0.8885	-0.1995	0.032	-1.149	0.7605
2133	vng2133	transcription and regulation	0.0555	0.098	1.041	0.68	0.088	0.1645	1.0665	0.4175
2135	atpD	energy metabolism	0.021	0.082	0.015	0.6515	0.1845	0.0765	1.1385	0.3175
2136	blh	energy metabolism	-0.0025	0.1575	0.001	0.7685	-0.2505	0.0905	-1.193	0.566
2137	crtY	cofactor and secondary metabolites	-0.242	0.1605	-1.1905	0.626	0.1255	0.16	1.098	0.724
2138	atpB	energy metabolism	0.0255	0.0925	1.018	0.7185	-0.109	0.0625	-1.08	0.573
2139	atpA	energy metabolism	-0.534	0.0595	-1.449	0.0305	-0.2055	0.1075	-1.1565	0.411
2140	atpF	energy metabolism	-0.422	0.0865	-1.3425	0.0245	0.1665	0.1375	1.1275	0.434
2141	atpC	energy metabolism	-0.396	0.063	-1.3175	0.064	-0.0235	0.1085	-1.0165	0.5915
2142	atpE	energy metabolism	0.0085	0.021	0.006	0.8115	-0.054	0.136	-0.041	0.4485
2143	atpK	energy metabolism	-0.003	0.02	-0.002	0.866	0.0675	0.049	1.0485	0.694
2144	atpI	energy metabolism	-0.492	0.0805	-1.408	0.0105	-0.062	0.08	-1.0455	0.646
2146	ntpF	energy metabolism	-0.346	0.0075	-1.271	0.0405	0.12	0.074	1.0885	0.511
2147	hmp	cofactor and secondary metabolites	-0.8275	1.1395	-2.486	0.5615	0.6135	1.0905	2.0725	0.2775
2148	vng2148	unknown	0.0755	0.05	1.0545	0.664	0.071	0.324	1.0635	0.3305
2149	vng2149	unknown	0.204	0.1645	1.1585	0.2815	0.4085	0.1285	1.3325	0.05
2150	etfB	energy metabolism	-0.507	0.0445	-1.422	0.0465	0.102	0.1045	1.076	0.6265
2151	etfA	energy metabolism	-0.2775	0.0525	-1.2135	0.217	0.1495	0.0595	1.111	0.4545
2152	vng2152	unknown	-0.221	0.1295	-1.1705	0.383	0.191	0.353	1.168	0.3265
2153	fps	cofactor and secondary metabolites	0.6495	0.0795	1.5715	0.039	-0.5825	0.689	-1.6465	0.085
2154	vng2154	unknown	-0.739	0.759	-1.975	0.173	0.4865	0.579	1.5515	0.334
2155	vng2155	unknown	-0.1515	0.7325	-1.219	0.0465	-0.2115	0.435	-1.184	0.199
2156	vng2156	cellular process	-0.2765	0.102	-1.2145	0.2675	-0.0265	0.1225	-1.0205	0.696
2157	vng2157	unknown	-0.6085	1.241	-2.38	0.425	0.9365	1.5265	3.7605	0.4195
2158	oxrA	cofactor and secondary metabolites	-0.364	0.1395	-1.2925	0.4015	-0.0985	0.0905	-1.073	0.6815
2159	manC	energy metabolism	-0.6925	0	-1.616	0	0.764	0	1.6995	0
2160	rfa3	DNA metabolism	0.249	0.1005	1.1915	0.1995	-0.2265	0.0255	-1.1705	0.174
2162	rfa8	unknown	0.0185	0.0405	1.0135	0.8245	0.0245	0.122	1.019	0.527
2163	ral	unknown	0.42	0	1.338	0.015	-0.107	0	-1.077	0.519
2164	vng2164	unknown	-0.278	0.043	-1.2145	0.268	0.4975	0.086	1.415	0.0735
2165	vng2165	unknown	-0.36	0.0615	-1.285	0.458	0.1135	0.118	1.085	0.703
2166	vng2166	unknown	-2.1415	0.069	-4.4225	0	1.7455	0.0745	3.392	0
2167	dbp	DNA metabolism	-0.296	0.571	-1.31	0.2615	0.389	1.339	1.69	0.026
2168	vng2168	unknown	0.012	0.161	0.009	0.584	0.1555	0.168	1.121	0.5315
2170	vng2170	unknown	-0.299	0.0785	-1.233	0.5475	0.0265	0.126	1.0205	0.8565
2171	adh1	energy metabolism	-0.618	0.661	-1.724	0.3165	0.4715	0.8005	1.641	0.444
2172	vng2172	unknown	-0.3725	0.213	-1.31	0.3055	0.3225	0.453	1.3075	0.347
2173	rad24a	DNA metabolism	-0.0995	0.63	-1.1155	0.1625	0.061	0.309	0.047	0.281
2174	vng2174	unknown	0.8665	0.09	1.9485	0.687	-1.249	0.5595	-2.67	0.7825
2175	vng2175	unknown	0.2625	0	1.2005	0.737	0.086	0	1.062	0.8505
2176	vng2176	unknown	0.3955	0.038	1.3155	0.0365	0.2	0.052	1.1495	0.2625
2177	vng2177	unknown	0.437	0.5165	1.4455	0.88	0.4925	0.8575	1.5435	0.72
2178	phlR	transcription and regulation	0.637	0.348	1.603	0.158	0.5665	0.4175	1.54	0.1585
2179	vng2179	unknown	-0.1115	0.2135	-1.0865	0.6235	0.2415	0.2025	1.195	0.6245
2180	hik5	cellular process	0.2305	0.245	1.1895	0.336	-0.229	0.0675	-1.174	0.2855
2181	mcm	DNA metabolism	0.223	0.1845	1.1765	0.467	-0.0955	0.269	-1.0835	0.517
2182	vng2182	unknown	-0.3225	0.3085	-1.278	0.4655	0.64	0.165	1.5685	0.075
2183	vng2183	unknown	-0.0805	0.181	-1.0635	0.562	0.083	0.327	1.0775	0.389
2184	tfbA	transcription and regulation	-1.542	1.791	-7.017	0.1555	2.175	2.226	14.515	0.082
2185	vng2185	unknown	-0.108	0.237	-1.091	0.816	0.7315	0.449	1.7525	0.3305
2186	hit1	nucleotide metabolism	-0.5995	0	-1.5155	0.0005	0.455	0	1.3725	0.012
2187	vng2187	unknown	0.758	0.0125	1.6915	0.0005	-0.325	0.107	-1.2595	0.193
2189	vng2189	unknown	0.2495	0	1.192	0.4545	0.1265	0	1.0935	0.724
2190	ileS	translation	-0.206	0.117	-1.1575	0.6355	-0.261	0.1115	-1.202	0.4915
2191	vng2191	unknown	-0.229	0.156	-1.1785	0.433	0.1025	0.158	1.0785	0.467
2193	cbaA	energy metabolism	-0.4745	0.767	-1.6415	0.6615	0.307	0.748	1.439	0.4315
2195	cbaB	energy metabolism	-0.6645	0.691	-1.7975	0.3525	0.383	0.8025	1.544	0.344
2196	cbaD	energy metabolism	-0.239	0.0515	-1.181	0.353	-0.0985	0.1265	-1.073	0.527
2197	vng2197	unknown	0.387	0.0155	1.3075	0.4275	-0.3075	0.0955	-1.2405	0.4005
2199	vng2199	unknown	-1.239	0	-2.445	0	1.739	0	3.403	0
2201	cpx	transport	-0.082	0.35	-0.1195	0.602	0.4205	0.2295	1.3565	0.3265
2202	vng2202	unknown	-0.477	0.0655	-1.3935	0.2295	0.2755	0.0995	1.2145	0.264
2203	prsA	nucleotide metabolism	-0.286	0.418	-1.267	0.181	0.38	0.461	1.371	0.3965
2204	vng2204	unknown	-0.203	0.11	-1.155	0.591	0.2095	0.49	1.223	0.449
2205	vng2205	unknown	-0.2685	0.1105	-1.2085	0.6035	-0.0655	0.196	-1.0545	0.6945
2206	pmu1	carbohydrate and lipid metabolism	-0.4465	0.415	-1.4215	0.511	0.0105	0.314	0.0055	0.5265
2207	vng2207	unknown	-0.0235	0.1325	-0.019	0.6585	-0.068	0.0715	-1.0495	0.7025
2208	trpS1	translation	-0.116	0.4515	-1.1205	0.3715	-0.019	0.177	-0.0165	0.52
2210	endA	translation	0.1285	0.0515	1.0945	0.669	0.0725	0.347	1.072	0.469
2211	rbl2	unknown	0.068	0.28	1.0545	0.486	0.347	0.343	1.311	0.3405
2213	brr2	transcription and regulation	-0.1045	0.126	-1.0795	0.5955	-0.271	0.1145	-1.2115	0.33
2214	dinF	DNA metabolism	0.2495	0.51	1.243	0.4615	0.685	0.489	1.712	0.3035
2216	lip	cofactor and secondary metabolites	-0.159	0.1315	-1.121	0.679	-0.0585	0.034	-1.042	0.8135
2217	pdhA2	energy metabolism	-1.049	0.0875	-2.073	0	0.753	0.1495	1.696	0.0025
2218	pdhB	energy metabolism	-1.2385	0.1	-2.365	0	0.767	0.097	1.7075	0
2219	dsa	energy metabolism	-0.8915	0.038	-1.858	0	0.329	0.086	1.2585	0.096
2220	lpdA	energy metabolism	-0.7565	0.081	-1.693	0.0005	0.2745	0.107	1.2155	0.247
2222	pheA	amino acid metabolism	-0.349	0.047	-1.2745	0.2655	0.068	0.293	0.0505	0.403
2223	leuS	translation	0.157	0.05	1.1155	0.456	-0.631	0.096	-1.552	0.006
2224	ocd1	amino acid metabolism	0.567	0.041	1.483	0.0015	-0.3905	0.027	-1.311	0.024
2226	cctA	cellular process	-0.9335	0.073	-1.913	0	1.313	0.1715	2.5025	0
2227	vng2227	unknown	0.4795	0.031	1.3945	0.0145	-0.669	0.253	-1.6145	0.0295
2230	vng2230	unknown	-0.327	0.24	-1.2715	0.542	-0.1745	0.1725	-1.1355	0.645
2231	vng2231	carbohydrate and lipid metabolism	0.3425	0.4775	1.342	0.634	-0.1765	0.541	-1.172	0.484
2232	trpS2	translation	-1.2965	1.12	-3.41	0.1925	1.2395	1.7865	5.182	0.5055
2233	stk	cellular process	-0.032	0.096	-1.0225	0.7245	-0.148	0.1675	-1.1145	0.49
2234	eif1a1	translation	-0.1535	0.025	-1.1125	0.562	0.0055	0.0465	0.0035	0.8195
2236	vng2236	unknown	-0.8885	0	-1.8525	0.0115	0.412	0	1.331	0.359
2237	tyrS	translation	0.1885	0.0875	1.1425	0.528	-0.0975	0.252	-1.0855	0.5235
2238	vng2238	unknown	-0.2865	0.252	-1.2375	0.338	-0.299	0.1885	-1.241	0.2355
2239	vng2239	unknown	0.143	0.091	1.1075	0.7305	-0.2225	0.109	-1.17	0.56
2240	rfcC	DNA metabolism	0.0105	0.25	0.007	0.3255	-0.0115	0.1485	-0.009	0.6245
2241	vng2241	unknown	0.161	0.4395	0.196	0.7605	0.3185	0.3645	1.288	0.656
2242	dmm	DNA metabolism	0.1805	0.0295	1.1375	0.3865	0.4315	0.0565	1.351	0.0145
2243	tbpE	transcription and regulation	0.319	0.3245	1.266	0.0585	0.0745	0.1745	1.0595	0.499
2244	vng2244	unknown	0.3995	0.044	1.3195	0.2875	-0.1265	0.0685	-1.093	0.594
2246	vng2246	unknown	-0.7685	0.1565	-1.7145	0.3105	0.895	0.2345	1.8845	0.0845
2247	hisG	amino acid metabolism	0.191	0.2875	1.162	0.303	0.2935	0.254	1.2475	0.4265
2248	vng2248	unknown	-0.2065	0.2885	-1.1745	0.3775	0.2195	0.1635	1.171	0.337
2249	trzA	nucleotide metabolism	-0.238	0.145	-1.1865	0.5885	0.1455	0.323	1.1335	0.7125
2251	achY	cofactor and secondary metabolites	0.053	0.0685	1.0385	0.669	-0.4095	0.083	-1.331	0.036
2252	hjr	DNA metabolism	0.322	0.0155	1.2505	0.086	-0.61	0.0945	-1.5295	0.003
2253	vng2253	unknown	0.0295	0.1265	0.0215	0.885	0.0435	0.109	0.033	0.875
2254	pri2	DNA metabolism	0.662	0.405	1.642	0.187	-0.7175	0.426	-1.716	0.155
2255	vng2255	carbohydrate and lipid metabolism	-0.2675	0.1625	-1.2115	0.6135	-0.02	0.1345	-0.017	0.713
2256	pcn	DNA metabolism	0.2555	0.317	1.225	0.526	-0.0435	0.1185	-1.0325	0.489
2257	nce	transport	0.1215	0.4215	0.156	0.833	-0.2715	0.2695	-1.231	0.939
2259	vng2259	unknown	-0.3935	0.0625	-1.3155	0.044	-0.0675	0.0995	-1.05	0.601
2260	vng2260	unknown	0.3025	0.089	1.236	0.2055	-0.4765	0.1145	-1.3955	0.0315
2262	vng2262	unknown	-0.227	0.317	-1.196	0.443	-0.007	0.0375	-0.005	0.859
2263	ftsJ	cellular process	0.2685	0.2615	1.2245	0.445	0.202	0.2785	1.171	0.4075
2264	vng2264	unknown	-0.0855	0.0775	-1.063	0.88	-0.2325	0.1445	-1.182	0.735
2267	tatC2	cellular process	0.1995	0.12	1.1525	0.5935	-0.353	0.071	-1.2795	0.308
2268	camR2	unknown	-0.1325	0	-1.0965	0.511	-0.1155	0	-1.0835	0.5835
2269	tatC1	cellular process	0.166	0.0795	1.1245	0.8025	-0.2575	0.191	-1.207	0.685
2270	mutS2	DNA metabolism	-0.0715	0.0845	-1.0525	0.7275	-0.0005	0.087	0.0005	0.7775
2271	orc6	DNA metabolism	-0.135	0.095	-1.1005	0.5305	0.6615	0.2455	1.609	0.0105
2272	rpi	carbohydrate and lipid metabolism	-0.063	0.1115	-1.0465	0.5855	0.307	0.1865	1.2485	0.273
2273	vng2273	unknown	0.7025	0	1.6285	0	0.2295	0	1.172	0.1685
2274	edn	DNA metabolism	1.2165	0.029	2.325	0	-1.1225	0.0385	-2.179	0
2276	pmm	carbohydrate and lipid metabolism	0.3145	0.1385	1.25	0.337	-0.5905	0.077	-1.509	0.0175
2277	act8	transcription and regulation	0.125	0.1395	1.096	0.6945	-0.528	0.0765	-1.4445	0.178
2279	vng2279	cofactor and secondary metabolites	0.371	0.0795	1.296	0.3665	-0.444	0.135	-1.367	0.204
2280	rfcA	DNA metabolism	0.102	0.083	1.0765	0.5865	-0.0415	0.024	-1.03	0.804
2281	gst	cellular process	-0.017	0.13	-0.013	0.4655	-0.0125	0.0865	-1.01	0.693
2282	vng2282	cellular process	-0.1235	0.1375	-1.0945	0.6	-0.116	0.151	-1.0885	0.583
2283	alaS	translation	-0.1085	0.0635	-1.079	0.704	-0.2405	0.176	-1.189	0.3135
2284	hisJ	amino acid metabolism	-2.839	0.015	-7.154	0	2.8545	0.1185	7.262	0
2285	vng2285	cellular process	0.0545	0.1085	1.0405	0.547	0.112	0.057	1.082	0.484
2286	mamA	amino acid metabolism	-0.6975	0.5325	-1.7465	0.328	0.964	0.9315	2.4875	0.2745
2288	mamB	amino acid metabolism	-0.4895	0.2065	-1.419	0.279	0.3695	0.299	1.324	0.327
2289	mal	amino acid metabolism	-0.1775	0.3145	-1.1545	0.5855	0.187	0.2975	1.154	0.4385
2290	maoC1	carbohydrate and lipid metabolism	-0.4475	0.331	-1.402	0.732	0.062	0.1475	1.047	0.7995
2291	cat	carbohydrate and lipid metabolism	-0.1195	0.1815	-1.094	0.44	0.343	0.3035	1.2915	0.1095
2292	vng2292	unknown	-0.723	0.1505	-1.6615	0.147	0.805	0.1795	1.7625	0.041
2293	ferA2	energy metabolism	0.8125	0.05	1.758	0	-0.097	0.0485	-1.0705	0.57
2294	hisA	amino acid metabolism	0.147	0.3785	1.132	0.374	0.2215	0.549	1.224	0.3275
2295	hisB	amino acid metabolism	0.1175	0.0285	1.086	0.916	0.298	0.0805	1.2325	0.6855
2296	aamR	transcription and regulation	-0.108	0.1585	-1.082	0.718	-0.0895	0.1305	-1.0685	0.832
2297	vng2297	unknown	-0.094	0.188	-1.074	0.342	0.1615	0.0805	1.12	0.3955
2298	vng2298	unknown	0.556	0.0485	1.4715	0.003	0.139	0.0705	1.103	0.451
2299	vng2299	unknown	-0.068	0.085	-0.05	0.7835	-0.0375	0.122	-1.0305	0.741
2301	txrB3	cellular process	0.479	0.44	1.458	0.372	0.596	0.4255	1.5745	0.2365
2302	yuxL	amino acid metabolism	-0.74	0.289	-1.7075	0.0675	0.706	0.292	1.6695	0.057
2304	vng2304	unknown	-1.548	1.26	-4.259	0.1415	0.5105	0.3015	1.4755	0.1535
2305	upp	nucleotide metabolism	0.2075	0	1.156	0.7035	-0.102	0	-0.0765	0.841
2306	vng2306	unknown	0.0185	0	0.0125	0.9155	-0.2475	0	-1.187	0.148
2307	vng2307	unknown	-0.095	0.0775	-1.07	0.6845	-0.063	0.1355	-1.0475	0.542
2308	hlp	general function prediction only	0.3955	0.0455	1.3165	0.029	-0.043	0.166	-1.0355	0.533
2310	vng2310	cellular process	0.292	0.044	1.225	0.165	0.012	0.0625	0.009	0.7195
2311	vng2311	cellular process	0.1175	0.15	1.09	0.777	-0.016	0.0575	-1.011	0.849
2312	sua	translation	0.263	0.0925	1.2025	0.5125	-0.2655	0.1015	-1.206	0.4375
2313	vng2313	unknown	-0.1835	0.0595	-1.137	0.755	0.1185	0.101	1.089	0.786
2314	vng2314	unknown	-0.1325	0.275	-1.1055	0.5745	0.2745	0.2495	1.2275	0.4495
2315	vng2315	unknown	-0.4845	0.7275	-1.603	0.2615	0.849	0.6335	2.001	0.0225
2316	vng2316	unknown	-0.094	0.1035	-1.0725	0.8795	0.186	0.18	1.1485	0.776
2317	cbiO1	transport	0.252	0.0365	1.193	0.8995	0.2325	0.07	1.179	0.862
2320	hdrD	energy metabolism	0.4265	0.0995	1.348	0.0535	-0.529	0.304	-1.4775	0.065
2321	ydaF	translation	0.096	0.335	1.086	0.3395	0.0815	0.154	1.063	0.536
2322	hem2	cofactor and secondary metabolites	-0.8325	0.6285	-1.9735	0.332	0.4445	0.488	1.4485	0.4105
2323	vng2323	unknown	0.0505	0.316	0.0445	0.611	-0.031	0.1905	-0.024	0.658
2324	vng2324	unknown	-0.273	0.0965	-1.2145	0.7535	0.1665	0.0775	1.1245	0.778
2326	hemL	cofactor and secondary metabolites	-0.1725	0.0875	-1.129	0.6955	-0.109	0.243	-1.081	0.529
2328	vng2328	unknown	-0.5225	0.2345	-1.455	0.5205	0.196	0.2145	1.1595	0.745
2329	vng2329	unknown	-0.0745	0.1295	-1.056	0.703	-0.083	0.1215	-1.063	0.7425
2330	hem3	cofactor and secondary metabolites	-0.311	0.0805	-1.243	0.5105	-0.213	0.149	-1.172	0.698
2331	uroM	cofactor and secondary metabolites	-0.056	0.303	-1.0485	0.319	0.112	0.096	1.0835	0.6455
2332	cysG	cofactor and secondary metabolites	0.545	0	1.46	0.0015	-0.606	0	-1.523	0.0005
2333	recJ	DNA metabolism	0.12	0.0315	1.087	0.631	-0.505	0.0765	-1.424	0.047
2334	prh	cellular process	-0.328	0.298	-1.2815	0.4105	-0.1215	0.1565	-1.09	0.545
2335	vng2335	unknown	0.414	0.1035	1.3365	0.5005	-0.2215	0.158	-1.175	0.6725
2337	vng2337	cellular process	0.5675	0.194	1.496	0.064	-0.2535	0.0625	-1.193	0.163
2338	polA2	DNA metabolism	0.4885	0.297	1.436	0.274	0.055	0.5765	1.0555	0.071
2339	vng2339	unknown	0.0815	0.023	1.0585	0.7275	-0.3205	0.048	-1.2495	0.15
2340	vng2340	unknown	-0.102	0.233	-1.09	0.5995	-0.087	0.0975	-1.0645	0.7135
2341	vng2341	unknown	0.2025	0.1075	1.157	0.9045	0.2305	0.0895	1.1845	0.704
2342	vng2342	unknown	-0.231	0.5015	-1.235	0.445	0.5385	0.4805	1.535	0.375
2343	ykfD	transport	-0.3365	0.342	-1.304	0.449	0.291	0.4445	1.276	0.324
2344	oppD2	transport	-0.363	0.047	-1.2865	0.066	0.0995	0.069	1.073	0.615
2346	dppC2	transport	-0.6675	0.1635	-1.5995	0.017	0.135	0.0845	1.1005	0.564
2347	dppB1	transport	-0.545	0.049	-1.46	0.016	0.589	0.0555	1.506	0.004
2349	dppA	transport	-0.303	0.0635	-1.2355	0.321	0.5645	0.135	1.487	0.0665
2351	guaB2	unknown	0.144	0.173	1.111	0.4245	-0.3455	0.2835	-1.297	0.2215
2352	glyS	translation	0.444	0.1535	1.3705	0.486	-0.694	0.203	-1.6345	0.3265
2353	vng2353	unknown	1.3725	0.144	2.605	0	1.2385	0.1545	2.375	0
2356	eif4a	translation	-0.0625	0.1395	-1.0455	0.6085	0.0725	0.1455	1.0565	0.623
2358	appA	transport	-0.4515	0.181	-1.3785	0.2055	0.1435	0.2225	1.113	0.424
2359	appB	transport	-0.815	0.2365	-1.782	0.155	0.31	0.0965	1.244	0.4205
2361	appC	transport	-0.5815	0.437	-1.5695	0.44	0.499	0.239	1.433	0.3355
2363	oppD1	transport	0.0055	0.323	0.001	0.4755	0.181	0.1505	1.1395	0.5075
2365	appF	transport	-0.2445	0.484	-1.2215	0.3085	0.082	0.15	1.0625	0.6105
2366	vng2366	unknown	0.0915	0.042	1.0665	0.6045	0.1525	0.1255	1.116	0.462
2367	mdhA	energy metabolism	-0.1415	0.0885	-1.1055	0.6335	0.465	0.0515	1.3815	0.0505
2368	rad24b	DNA metabolism	-0.1065	0.1355	-1.0815	0.6055	-0.0245	0.131	-1.018	0.6825
2369	vng2369	unknown	0.245	0.2465	1.2	0.197	0.18	0.1305	1.138	0.405
2370	vng2370	energy metabolism	0.1115	0.045	1.081	0.869	0.3085	0.09	1.2405	0.357
2371	vng2371	nucleotide metabolism	0.1595	0.587	1.1685	0.271	-0.2625	0.1295	-1.205	0.425
2372	rad24c	DNA metabolism	-0.2785	0.191	-1.2235	0.3955	0.2585	0.1565	1.2045	0.338
2373	tnaA	amino acid metabolism	-0.1335	0.291	-1.116	0.4755	-0.1895	0.319	-1.163	0.392
2374	lysC	amino acid metabolism	0.0695	0.108	1.052	0.66	-0.623	0.1665	-1.553	0.0165
2376	vng2376	unknown	0.1495	0.0785	1.111	0.524	-0.009	0.1845	-1.006	0.453
2377	nosY	transport	-0.9455	0.0425	-1.927	0.0115	1.265	0.1325	2.4145	0
2378	nosF1	transport	-0.9665	0.0635	-1.9565	0	0.9425	0.082	1.925	0
2379	vng2379	unknown	0.494	0.0275	1.409	0.0055	-0.238	0.0785	-1.1815	0.2115
2380	vng2380	unknown	0.3835	0.07	1.3065	0.1405	0.0305	0.021	1.0215	0.873
2381	uvrC	DNA metabolism	-0.1285	0.3115	-1.1205	0.6925	-0.124	0.3575	-1.1085	0.514
2383	nrdA	nucleotide metabolism	-0.11	0.3735	-1.1085	0.6895	1.0595	0.1975	2.1045	0.266
2384	nrdB1	nucleotide metabolism	-0.773	0.257	-1.741	0.263	0.949	0.43	2.0225	0.08
2385	vng2385	unknown	-1.3965	0.5895	-2.8655	0.0125	1.591	0.763	3.4595	0.013
2386	vng2386	cellular process	0.0775	0.1115	1.0595	0.9455	-0.129	0.291	-1.1075	0.759
2387	vng2387	unknown	-1.0475	0.7045	-2.3365	0.1855	1.0725	1.053	2.7115	0.2575
2390	uvrB	DNA metabolism	-0.8575	0.878	-2.1575	0.4105	0.5905	0.961	1.8235	0.0195
2392	vng2392	unknown	0.2355	0.052	1.179	0.1945	-0.016	0.06	-0.012	0.66
2393	tssA	cellular process	-0.033	0.058	-0.024	0.7235	-0.048	0.1055	-1.0355	0.5855
2394	tssB	cellular process	-0.5995	0.161	-1.525	0.0055	0.704	0.128	1.6435	0.0005
2395	thb	cofactor and secondary metabolites	0.1665	0.284	1.141	0.317	0.4665	0.2855	1.4105	0.1425
2396	cysT1	transport	0.1185	0.186	1.0925	0.615	0.4205	0.42	1.398	0.4915
2397	cysA	transport	0.0795	0.6605	1.121	0.303	0.419	0.5505	1.444	0.5295
2398	scm	cofactor and secondary metabolites	0.0765	0	1.055	0.7385	-0.616	0	-1.533	0.005
2399	vng2399	unknown	0.0765	0.4615	1.073	0.4795	0.5595	0.251	1.497	0.435
2400	vng2400	unknown	0.011	0.045	0.0075	0.885	0.223	0.083	1.169	0.3925
2402	vng2402	unknown	0.4235	0.0285	1.3415	0.025	-0.1555	0.0745	-1.1155	0.431
2403	vng2403	unknown	0.135	0.3455	1.112	0.4325	0.125	0.296	1.103	0.293
2404	dip1	DNA metabolism	0.2895	0.2395	1.238	0.5285	-0.515	0.2195	-1.4485	0.3265
2406	vng2406	unknown	-0.1815	0.106	-1.1375	0.3485	0.022	0.0595	0.016	0.7365
2408	vng2408	unknown	-0.164	0.0385	-1.122	0.3525	0.017	0.058	1.0125	0.8005
2410	gbp3	cellular process	-0.2415	0.0445	-1.183	0.1655	-0.0125	0.0565	-0.0095	0.7895
2411	orc7	DNA metabolism	0.7415	0.224	1.6975	0.1345	-0.5675	0.27	-1.508	0.2455
2412	vng2412	unknown	-0.341	0.0615	-1.268	0.661	0.275	0.1115	1.2155	0.5655
2413	vng2413	unknown	0.1345	0.399	1.1395	0.294	0.493	0.3685	1.4555	0.2215
2414	arlR14	transcription and regulation	0.2645	0.375	1.2435	0.7215	-0.079	0.1975	-1.065	0.7215
2415	vng2415	unknown	0.352	0.051	1.278	0.502	0.291	0.1975	1.238	0.427
2416	sec11	cellular process	0.0885	0.1025	1.065	0.6245	-0.2845	0.1245	-1.2225	0.3095
2417	polA1	DNA metabolism	-0.197	0.0935	-1.1495	0.6335	-0.1715	0.3415	-1.15	0.5165
2418	aspC1	amino acid metabolism	0.03	0.1005	1.0225	0.8105	-0.448	0.039	-1.3645	0.256
2419	vng2419	carbohydrate and lipid metabolism	0.2765	0.2585	1.232	0.484	-0.363	0.3335	-1.3225	0.383
2420	metA	amino acid metabolism	-0.6955	1.0135	-2.069	0.2385	0.6735	0.899	1.935	0.0535
2421	hal	amino acid metabolism	0.4935	0.253	1.4295	0.105	-0.5325	0.451	-1.52	0.1665
2422	glcD	carbohydrate and lipid metabolism	-1.085	1.7235	-4.4295	0.4965	1.1795	2.1585	6.7265	0.269
2423	serB	amino acid metabolism	0.412	0.588	1.4425	0.1675	0.536	0.4325	1.52	0.2835
2424	serA1	amino acid metabolism	0.0145	0.0915	0.0105	0.7535	-0.242	0.1365	-1.188	0.372
2426	act	carbohydrate and lipid metabolism	0.113	0.234	1.0895	0.437	-0.292	0.343	-1.245	0.2305
2429	dld	carbohydrate and lipid metabolism	0.048	0.2235	1.042	0.455	0.391	0.1415	1.318	0.294
2430	thrC1	amino acid metabolism	-0.0225	0.1095	-1.0175	0.665	-0.455	0.1915	-1.388	0.086
2431	vng2431	unknown	-0.351	0.013	-1.2755	0.038	0.396	0.058	1.317	0.0235
2432	vng2432	unknown	0.3655	0	1.288	0.0555	0.069	0	1.0495	0.6985
2433	vng2433	unknown	0.07	0.3195	1.0715	0.275	0.403	0.1955	1.335	0.111
2436	argH	amino acid metabolism	-0.7025	0.255	-1.654	0.0355	-0.039	0.301	-0.023	0.358
2437	argG	amino acid metabolism	-0.029	0.153	-1.023	0.6825	0.0915	0.2395	1.0775	0.5
2439	vng2439	unknown	0.2065	0.3325	1.1825	0.522	0.246	0.247	1.2035	0.4715
2440	vng2440	unknown	0.232	0.012	1.1745	0.303	0.06	0.006	1.0425	0.7825
2441	rad3b	DNA metabolism	-0.098	0.121	-1.0735	0.7015	0.074	0.1285	1.055	0.5215
2442	vng2442	unknown	0.223	0	1.168	0.5735	-0.073	0	-1.052	0.8595
2443	dpsA	cellular process	0.7645	0.2045	1.7185	0.0005	-0.2955	0.0695	-1.229	0.1045
2444	vng2444	unknown	-1.474	1.012	-3.6245	0	1.3465	1.053	3.3915	0
2445	arlR15	transcription and regulation	0.1355	0.508	1.129	0.19	0.936	0.4965	2.022	0.1455
2446	vng2446	unknown	0.2545	0.055	1.1945	0.193	0.29	0.075	1.2245	0.151
2447	lta	amino acid metabolism	-0.025	0.359	-1.0105	0.292	0.3965	0.1715	1.327	0.096
2449	pepB2	amino acid metabolism	-1.047	0.6665	-2.32	0.0015	1.086	0.5595	2.3005	0
2451	vng2451	unknown	0.233	0	1.1755	0.212	1.337	0	2.527	0
2452	vng2452	cofactor and secondary metabolites	0.0815	0.033	1.058	0.6815	-0.3515	0.0855	-1.278	0.106
2454	vng2454	unknown	0.2915	0.038	1.2245	0.1335	-0.311	0.1035	-1.2435	0.1555
2455	vng2455	unknown	-0.077	0.268	-1.065	0.8305	0.039	0.164	1.029	0.761
2456	vng2456	unknown	-0.201	0.1745	-1.158	0.5505	0.3875	0.1385	1.3145	0.32
2458	vng2458	unknown	-0.301	0	-1.2375	0.51	0.232	0	1.1745	0.446
2459	srp54	cellular process	-0.0985	0.123	-1.073	0.443	-0.208	0.1735	-1.162	0.272
2461	vng2461	unknown	-1.0585	0.076	-2.1125	0	0.896	0.049	1.867	0
2462	dpa	cellular process	0.018	0.0505	1.0125	0.847	-0.2405	0.097	-1.1845	0.2965
2465	vng2465	cellular process	0.064	0.035	1.0455	0.711	-0.0655	0.028	-1.0465	0.697
2466	vng2466	translation	-0.1495	0.248	-1.128	0.901	0.0015	0.202	-0.001	0.867
2467	rpl31e	translation	0.5445	0.042	1.46	0.003	-0.086	0.044	-1.062	0.623
2468	vng2468	unknown	-0.044	0.0405	-1.031	0.8055	-0.398	0.1135	-1.323	0.1735
2469	rpl39e	translation	0.4705	0.0365	1.387	0.0085	-0.134	0.0815	-1.099	0.473
2470	vng2470	unknown	0.3005	0.047	1.2325	0.589	-0.7815	0.2035	-1.743	0.111
2471	nifS	amino acid metabolism	0.174	0.0575	1.1295	0.328	-0.249	0.039	-1.189	0.1515
2472	nifU	transport	0.1025	0.0715	1.076	0.5355	0.005	0.0715	0.0035	0.711
2473	radA1	DNA metabolism	0.2395	0.05	1.1815	0.168	-0.2695	0.0825	-1.207	0.1455
2474	vng2474	translation	0.1885	0.4485	1.139	0.2515	-0.505	0.509	-1.516	0.3125
2475	vng2475	unknown	0.33	0.118	1.261	0.656	-0.979	0.2455	-2.0305	0.254
2476	rad3c	DNA metabolism	-0.1025	0.2625	-1.085	0.818	-0.1685	0.2635	-1.145	0.7715
2477	vng2477	unknown	0.001	0.0705	0.001	0.946	-0.0685	0.147	-0.054	0.712
2480	vng2480	transcription and regulation	0.346	0.21	1.285	0.2235	0.444	0.3605	1.406	0.285
2482	pstB1	transport	0.175	0.3625	1.141	0.259	0.3005	0.5505	1.3205	0.394
2483	pstA1	transport	0.179	0.645	1.233	0.4435	0.2465	0.5555	1.2745	0.483
2484	pstC1	transport	-0.642	0.2985	-1.6	0.3255	0.5275	0.3745	1.501	0.371
2486	yqgG	transport	-0.659	0.165	-1.5905	0.469	0.3615	0.245	1.303	0.5615
2488	epi	general function prediction only	-1.4955	0.513	-3.1685	0.0105	0.7075	0.673	1.8435	0.198
2490	vng2490	unknown	-1.1525	0.739	-2.524	0.293	-0.928	1.1	-2.6605	0.4875
2493	php	unknown	-0.137	0.134	-1.104	0.477	0.3355	0.18	1.2725	0.2345
2495	vng2495	unknown	-0.049	0.1405	-1.037	0.9005	0.091	0.0925	1.0675	0.883
2496	ferB	energy metabolism	-0.057	0.1245	-1.042	0.8875	-0.1025	0.141	-1.0795	0.7685
2497	ucp	transcription and regulation	0.068	0	1.0485	0.691	-0.1345	0	-1.098	0.4225
2498	vng2498	unknown	0.2005	0.1375	1.1545	0.567	-0.281	0.109	-1.2195	0.509
2499	gcdH	carbohydrate and lipid metabolism	-0.8185	0.044	-1.7645	0.022	0.69	0.095	1.6175	0.015
2501	vng2501	nucleotide metabolism	0.2555	0.447	1.246	0.4075	0.471	0.492	1.4745	0.4665
2502	vng2502	unknown	0.039	0.0075	1.0275	0.8415	0.488	0.1315	1.411	0.084
2504	pheS	translation	-0.4305	0.0565	-1.349	0.11	-0.008	0.2655	-0.0065	0.3605
2505	pheY	translation	-0.331	0.595	-1.366	0.27	0.228	0.352	1.1935	0.183
2507	pyrD	nucleotide metabolism	-0.063	0.586	-0.041	0.015	0.2875	0.5195	1.298	0.334
2508	nhp	unknown	-0.1385	0.1195	-1.105	0.4745	0.4215	0.063	1.341	0.02
2509	vng2509	unknown	0.0355	0.0965	1.0265	0.806	0.0255	0.064	1.0185	0.8085
2510	vng2510	unknown	-0.076	0	-1.0545	0.652	-0.7875	0	-1.726	0
2511	vng2511	unknown	-0.4275	0.016	-1.345	0.0115	0.045	0.011	0.033	0.6155
2512	epf1	translation	-0.203	0.0805	-1.1535	0.4805	-0.029	0.086	-1.0215	0.7165
2513	aldY1	cofactor and secondary metabolites	-0.146	0.2815	-1.1265	0.4945	-0.096	0.116	-1.0725	0.58
2514	rps6e	translation	0.532	0.0635	1.447	0.045	-0.3635	0.2	-1.299	0.206
2515	vng2515	unknown	-0.247	0.0425	-1.188	0.8445	0.0855	0.0895	1.064	0.915
2516	vng2516	carbohydrate and lipid metabolism	-0.197	0.0065	-1.148	0.7185	0.0115	0.114	0.009	0.794
2518	btpA	unknown	-0.1605	0.157	-1.1245	0.811	-0.294	0.0445	-1.2295	0.53
2519	vng2519	unknown	0.147	0.095	1.1095	0.617	-0.017	0.251	-1.0195	0.4325
2520	vng2520	cellular process	-0.173	0.1075	-1.131	0.396	-0.0965	0.0635	-1.0705	0.5245
2521	vng2521	cellular process	-0.1815	0.3945	-1.1655	0.2255	0.37	0.113	1.2965	0.1475
2522	act9	transcription and regulation	0.0325	0.0465	0.0235	0.8275	0.047	0.158	1.037	0.5765
2523	vng2523	cellular process	-0.2515	0.151	-1.1965	0.332	0.1965	0.1185	1.15	0.397
2524	vng2524	unknown	0.2325	0.185	1.185	0.4785	-0.1015	0.236	-1.0735	0.338
2525	vng2525	unknown	-0.54	0.26	-1.4775	0.163	0.075	0.208	1.058	0.381
2526	dppF	transport	0.34	0.175	1.2755	0.35	-0.56	0.465	-1.5465	0.276
2527	dppD	transport	0.0965	0.061	1.0705	0.588	-0.298	0.061	-1.231	0.098
2529	dppB2	transport	0.155	0.031	1.114	0.4285	-0.7585	0.117	-1.698	0.0005
2531	dppC1	transport	0.024	0.2375	1.0185	0.4985	-0.454	0.0955	-1.373	0.2115
2532	vng2532	unknown	0.054	0.5645	0.02	0.012	0.362	0.4935	1.338	0.0155
2533	pyrC	nucleotide metabolism	-0.232	0.0585	-1.1755	0.3945	-0.2515	0.19	-1.202	0.529
2534	vng2534	unknown	-0.0925	0.1875	-1.071	0.771	-0.225	0.1355	-1.18	0.6525
2535	vng2535	unknown	0.083	0.193	1.066	0.939	-0.077	0.1665	-1.06	0.8975
2536	vng2536	cofactor and secondary metabolites	-0.0315	0	-0.0225	0.8385	-0.2705	0	-1.216	0.358
2537	entB	cofactor and secondary metabolites	-0.9545	0.22	-1.961	0	0.937	0.512	2.034	0.055
2539	vng2539	unknown	-1.149	0.509	-2.3835	0	1.7015	0.3655	3.368	0
2541	cobB	cofactor and secondary metabolites	-0.256	0.0675	-1.1965	0.6425	0.1205	0.1065	1.0895	0.729
2543	vng2543	unknown	0.09	0.0835	1.0665	0.632	-0.14	0.082	-1.1035	0.4495
2544	vng2544	unknown	-0.4865	0	-1.4085	0.854	-0.221	0	-1.1675	0.677
2546	pepB3	amino acid metabolism	-0.834	0.126	-1.7915	0.0695	0.6845	0.196	1.6235	0.0165
2547	valS	translation	-0.3955	1.615	-3.0005	0.12	-0.014	2.1285	3.672	0.0005
2549	vng2549	unknown	0.109	0.104	1.082	0.7775	-0.1365	0.186	-1.105	0.7045
2551	fhuG	transport	-0.368	0.343	-1.3305	0.6015	-0.138	0.0915	-1.105	0.909
2552	yfmF	transport	-0.2115	0.26	-1.1735	0.36	-0.2135	0.1655	-1.1675	0.4375
2553	yqeC	carbohydrate and lipid metabolism	0.11	0.1385	1.084	0.792	-0.107	0.2935	-1.08	0.62
2554	vng2554	unknown	-0.0185	0.025	-1.013	0.913	0.1165	0.0745	1.0855	0.634
2555	vng2555	energy metabolism	0.209	0.1155	1.16	0.3245	-0.19	0.0695	-1.1425	0.3025
2556	vng2556	unknown	-1.2545	1.2745	-3.61	0.411	1.641	1.42	5.2805	0.109
2558	fepC		-0.4445	0.5065	-1.419	0.3405	-0.0305	0.1025	-1.023	0.755
2560	yfmD	transport	-0.564	0.4755	-1.6085	0.7935	0.1525	0.092	1.114	0.9015
2562	vng2562	unknown	-0.576	0.2235	-1.509	0.437	0.206	0.1555	1.161	0.5845
2563	vng2563	unknown	-0.3635	0.2115	-1.304	0.884	0.015	0.2265	0.0135	0.8465
2565	trkH3	transport	-0.203	0.0635	-1.1525	0.456	0.223	0.181	1.1765	0.554
2566	vng2566	unknown	-0.2035	0.1245	-1.1575	0.7645	-0.0985	0.329	-0.135	0.8505
2567	vng2567	cellular process	0.717	0.082	1.6465	0.0005	-0.5955	0.103	-1.515	0.004
2569	vng2569	unknown	-0.6155	0.2155	-1.5505	0.3365	0.688	0.224	1.6315	0.114
2570	dcd	nucleotide metabolism	0.4565	0.37	1.4485	0.834	-0.2395	0.284	-1.202	0.8475
2573	hly	cellular process	-1.275	0.1585	-2.4355	0	1.476	0.1265	2.7925	0
2574	can	energy metabolism	-0.1205	0.0165	-1.0875	0.66	0.261	0.0465	1.199	0.2665
2575	rimI	translation	0.034	0.053	1.0245	0.86	0.1355	0.1285	1.103	0.62
2576	vng2576	unknown	-0.3645	0.0965	-1.295	0.5935	-0.2665	0.1135	-1.2155	0.676
2577	vng2577	unknown	-0.1505	0.043	-1.1105	0.57	-0.193	0.082	-1.146	0.392
2579	idr1	transcription and regulation	0.136	0.242	1.1105	0.6585	-0.141	0.08	-1.1045	0.8035
2580	mtl5	DNA metabolism	-0.232	0.1895	-1.185	0.4395	0.3655	0.4145	1.346	0.4355
2581	vng2581	unknown	0.6045	0.025	1.522	0.001	-0.316	0.0135	-1.245	0.061
2582	vng2582	unknown	0.6895	0	1.6145	0	-0.2355	0	-1.1775	0.154
2584	vng2584	translation	0.288	0.0385	1.2215	0.111	0.134	0.0395	1.098	0.4335
2585	vng2585	unknown	0.7015	0.2185	1.6465	0.0015	-0.2815	0.0675	-1.217	0.125
2586	vng2586	unknown	-0.239	0.2825	-1.2025	0.7775	0.0845	0.086	1.062	0.658
2587	engB	unknown	-1.7065	1.7235	-5.947	0.4535	1.7145	1.718	6.3575	0.329
2589	vng2589	unknown	-0.3505	0.0475	-1.2765	0.075	0.515	0.1395	1.4365	0.019
2591	vng2591	unknown	-0.2115	0.203	-1.1685	0.745	-0.0245	0.1955	-0.0145	0.8125
2593	vng2593	unknown	-0.172	0.016	-1.1275	0.609	-0.013	0.029	-1.0095	0.9125
2594	vng2594	unknown	-0.261	0	-1.204	0.2385	-0.101	0	-1.073	0.549
2595	gbp4	cellular process	-0.977	1.3255	-3.019	0.367	0.585	1.5265	2.474	0.2125
2596	hisI	amino acid metabolism	0.199	0.0335	1.1485	0.3625	-0.548	0.05	-1.463	0.0105
2597	vng2597	unknown	-0.2645	0.1125	-1.205	0.444	-0.2845	0.1215	-1.224	0.3245
2598	hisH1	amino acid metabolism	-0.439	0.3765	-1.4035	0.4805	-0.1665	0.247	-1.1375	0.5645
2599	vng2599	cellular process	0.2655	0.073	1.2045	0.2615	0.2385	0.2095	1.192	0.4415
2600	trxA2	nucleotide metabolism	0.4755	0.044	1.391	0.048	-0.2805	0.0655	-1.2155	0.1745
2602	arsB	transport	0.1135	0.209	1.093	0.8325	-0.1285	0.1255	-1.097	0.774
[truncated: 680 more rows]
