# Supplementary material for: Genetic and transcriptomic analysis of transcription factor genes in the model halophilic Archaeon: coordinate action of TbpD and TfbA
Source: BMC Genet. 2007 Sep 24;8:61. doi: 10.1186/1471-2156-8-61 (PMC2121645; doi:10.1186/1471-2156-8-61)
Supplement: Additional file 5 — List of the microarray data of the heat shock response genes from Halobacterium sp. NRC-1. Average values for log2(x), standard deviation of log2(x), fold changes, and p value for the heat shock gene transcripts in the two ΔtbpD and the two ΔtbpD dye swap arrays and the two ΔtfbA and the two ΔtfbA dye swap arrays. [file 1471-2156-8-61-S5.xls]

## Sheet: Sheet1
Expression changes of the heat shock genes of Halobacterium sp. NRC-1
			tbpD array				tbpD dye swap array
Gene ID	Gene Name	Gene Category	Log2(x)	SD of Log	Fold Change	Pvalue	Log2(x)	SD of Log	Fold Change	Pvalue
97	hsp2	cellular process	0.7895	0.0495	1.7295	0	0.241	0.173	1.1905	0.3475
129	hsp3	cellular process	0.1405	0.065	1.104	0.4435	-0.3395	0.0275	-1.2655	0.0525
489	dnaJ	cellular process	0.126	0.1575	1.0955	0.3695	-0.1375	0.157	-1.105	0.43
491	dnaK	cellular process	-0.045	0.1275	-1.0325	0.4725	-0.2595	0.0615	-1.1985	0.1665
494	grpE	cellular process	0.23	0.259	1.188	0.3655	-0.204	0.201	-1.1705	0.645
1801	hsp1	cellular process	-3.214	0.177	-9.36	0	3.452	0.3405	11.3245	0
2096	cctB	cellular process	-0.2405	1.1435	-1.4565	0.157	0.8495	1.048	2.338	0.2865
2226	cctA	cellular process	-1.8305	0.203	-3.5935	0	1.332	0.1165	2.5375	0
6201	hsp5	cellular process	0.252	0.082	1.1935	0.1755	-0.33	0.045	-1.258	0.058
			tfbA array				tfbA dye swap array
Gene ID	Gene Name	Gene Category	Log2(x)	SD of Log	Fold Change	Pvalue	Log2(x)	SD of Log	Fold Change	Pvalue
97	hsp2	cellular process	0.324	0.1685	1.261	0.2035	-0.1685	0.13	-1.1285	0.335
129	hsp3	cellular process	0.347	0.0635	1.274	0.06	-0.2185	0.158	-1.171	0.3535
489	dnaJ	cellular process	0.3785	0.1215	1.305	0.0835	-0.155	0.239	-1.1225	0.237
491	dnaK	cellular process	-0.0845	0.029	-1.061	0.6255	-0.497	0.093	-1.4145	0.011
494	grpE	cellular process	0.054	0.148	1.0425	0.7565	-0.0675	0.11	-1.05	0.7665
1801	hsp1	cellular process	-3.1865	0.262	-9.2615	0	4.443	0.313	22.2795	0
2096	cctB	cellular process	-0.07	0.6335	-0.0535	0.151	0.834	0.466	1.869	0.197
2226	cctA	cellular process	-0.9335	0.073	-1.913	0	1.313	0.1715	2.5025	0
6201	hsp5	cellular process	1.276	0.281	2.475	0	-0.5855	0.2305	-1.5205	0.014
